# Supplementary material for: Non-random retention of protein-coding overlapping genes in Metazoa
Source: BMC Genomics. 2008 Apr 16;9:174. doi: 10.1186/1471-2164-9-174 (PMC2330155; doi:10.1186/1471-2164-9-174)
Supplement: Additional file 2 — Datasets of overlapping gene clusters in five metazoan genomes. The file is formatted with one worksheet for each species analyzed. For each dataset the cluster number, the number of component and the list of RefSeq Accession numbers of all components are reported. [file 1471-2164-9-174-S2.xls]

## Sheet: Human OGCs
Cluster_nr	components	RefSeq Accession Nr
Cluster1	18	NM_181688	NM_144991	NM_153204	NM_198687	NM_198689	NM_198695	NM_198690	NM_198692	NM_198697	NM_198699	NM_198691	NM_198693	NM_198696	NM_198694	NM_198688	NM_198698	NM_181684	NM_181686
Cluster2	7	NM_022755	NM_001012267	NM_017948	NM_024416	NM_005014	NM_017680	NM_001393
Cluster3	6	NM_022788	NM_053002	NM_013308	NM_014879	NM_023915	NM_176894
Cluster4	5	NM_014513	NM_012312	NM_002255	NM_020535	NM_014512
Cluster5	5	NM_001001963	NM_175911	NM_001004491	NM_001004686	NM_001004687
Cluster6	4	NM_006840	NM_024318	NM_005874	NM_006865
Cluster7	4	NM_006495	NM_000267	NM_002544	NM_014210
Cluster8	4	NM_178583	NM_014991	NM_178585	NM_205857
Cluster9	4	NM_021268	NM_002172	NM_002171	NM_002173
Cluster10	3	NM_001160	NM_152788	NM_153364
Cluster11	3	NM_199205	NM_018688	NM_025026
Cluster12	3	NM_003975	NM_001007792	NM_014215
Cluster13	3	NM_016427	NM_031303	NM_145653
Cluster14	3	NM_001821	NM_014322	NM_003679
Cluster15	3	NM_005766	NM_001001715	NM_178861
Cluster16	3	NM_033492	NM_006983	NM_014854
Cluster17	3	NM_207511	NM_212533	NM_004479
Cluster18	3	NM_012460	NM_207377	NM_014749
Cluster19	3	NM_018044	NM_003602	NM_178125
Cluster20	3	NM_014714	NM_016111	NM_024600
Cluster21	3	NM_001010896	NM_213569	NM_006393
Cluster22	3	NM_181313	NM_001009932	NM_006013
Cluster23	3	NM_001001556	NM_152647	NM_002009
Cluster24	3	NM_033133	NM_003315	NM_001001349
Cluster25	3	NM_198722	NM_022064	NM_013334
Cluster26	3	NM_033261	NM_018470	NM_004508
Cluster27	3	NM_000051	NM_152587	NM_138293
Cluster28	3	NM_004722	NM_005916	NM_139315
Cluster29	3	NM_032508	NM_016153	NM_005366
Cluster30	3	NM_014411	NM_014390	NM_022143
Cluster31	3	NM_006780	NM_022978	NM_022875
Cluster32	3	NM_001650	NM_153010	NM_031422
Cluster33	3	NM_001012716	NM_014410	NM_001071
Cluster34	3	NM_014068	NM_001264	NM_014069
Cluster35	3	NM_203456	NM_001720	NM_022120
Cluster36	3	NM_006348	NM_005295	NM_181581
Cluster37	3	NM_002551	NM_001005334	NM_002550
Cluster38	3	NM_032603	NM_013247	NM_012103
Cluster39	3	NM_080817	NM_003688	NM_005300
Cluster40	3	NM_138445	NM_032350	NM_001505
Cluster41	3	NM_007253	NM_023944	NM_000896
Cluster42	3	NM_032496	NM_004990	NM_004083
Cluster43	3	NM_052933	NM_012133	NM_177524
Cluster44	3	NM_004563	NM_006177	NM_181357
Cluster45	3	NM_000132	NM_019863	NM_012151
Cluster46	3	NM_001009571	NM_139175	NM_198085
Cluster47	3	NM_018114	NM_018031	NM_199074
Cluster48	3	NM_014693	NM_033259	NM_032331
Cluster49	3	NM_032026	NM_007218	NM_005005
Cluster50	3	NM_004951	NM_177967	NM_005292
Cluster51	3	NM_014860	NM_007266	NM_018158
Cluster52	3	NM_012447	NM_178831	NM_024070
Cluster53	3	NM_032359	NM_182909	NM_014890
Cluster54	2	NM_152519	NM_199229
Cluster55	2	NM_002836	NM_022575
Cluster56	2	NM_014433	NM_002073
Cluster57	2	NM_198186	NM_012210
Cluster58	2	NM_007204	NM_198926
Cluster59	2	NM_002028	NM_197957
Cluster60	2	NM_004043	NM_005088
Cluster61	2	NM_015971	NM_020679
Cluster62	2	NM_080742	NM_021940
Cluster63	2	NM_001005176	NM_007237
Cluster64	2	NM_007267	NM_152468
Cluster65	2	NM_013280	NM_014067
Cluster66	2	NM_015224	NM_001012506
Cluster67	2	NM_000321	NM_005767
Cluster68	2	NM_013407	NM_032332
Cluster69	2	NM_016578	NM_001008698
Cluster70	2	NM_016310	NM_024571
Cluster71	2	NM_024996	NM_020169
Cluster72	2	NM_014636	NM_012098
Cluster73	2	NM_182923	NM_005432
Cluster74	2	NM_001008394	NM_182729
Cluster75	2	NM_004173	NM_005446
Cluster76	2	NM_002838	NM_080923
Cluster77	2	NM_003256	NM_133625
Cluster78	2	NM_053052	NM_023007
Cluster79	2	NM_001005920	NM_005861
Cluster80	2	NM_016300	NM_198399
Cluster81	2	NM_152644	NM_022034
Cluster82	2	NM_002693	NM_018193
Cluster83	2	NM_005534	NM_006134
Cluster84	2	NM_003153	NM_005967
Cluster85	2	NM_182848	NM_014934
Cluster86	2	NM_152683	NM_024629
Cluster87	2	NM_012436	NM_000907
Cluster88	2	NM_006244	NM_130769
Cluster89	2	NM_000271	NM_013326
Cluster90	2	NM_032549	NM_018334
Cluster91	2	NM_033407	NM_014495
Cluster92	2	NM_152417	NM_024831
Cluster93	2	NM_001907	NM_006742
Cluster94	2	NM_015600	NM_002862
Cluster95	2	NM_173362	NM_031952
Cluster96	2	NM_001006932	NM_001012240
Cluster97	2	NM_178011	NM_013266
Cluster98	2	NM_080704	NM_013276
Cluster99	2	NM_001967	NM_002916
Cluster100	2	NM_001007532	NM_005910
Cluster101	2	NM_173573	NM_198075
Cluster102	2	NM_014623	NM_180976
Cluster103	2	NM_020188	NM_018455
Cluster104	2	NM_005589	NM_025057
Cluster105	2	NM_003416	NM_014066
Cluster106	2	NM_016049	NM_176783
Cluster107	2	NM_012212	NM_001007169
Cluster108	2	NM_001853	NM_006602
Cluster109	2	NM_012099	NM_001983
Cluster110	2	NM_001006605	NM_000969
Cluster111	2	NM_031302	NM_002629
Cluster112	2	NM_020643	NM_020642
Cluster113	2	NM_020678	NM_018398
Cluster114	2	NM_002004	NM_173639
Cluster115	2	NM_015913	NM_138417
Cluster116	2	NM_000996	NM_032263
Cluster117	2	NM_030633	NM_012180
Cluster118	2	NM_018946	NM_033220
Cluster119	2	NM_006545	NM_007022
Cluster120	2	NM_025137	NM_003758
Cluster121	2	NM_182832	NM_012105
Cluster122	2	NM_032937	NM_152285
Cluster123	2	NM_001001711	NM_025208
Cluster124	2	NM_003656	NM_016821
Cluster125	2	NM_052925	NM_198988
Cluster126	2	NM_003711	NM_015360
Cluster127	2	NM_024323	NM_017721
Cluster128	2	NM_014430	NM_019839
Cluster129	2	NM_006828	NM_022091
Cluster130	2	NM_015884	NM_206923
Cluster131	2	NM_181506	NM_016338
Cluster132	2	NM_018380	NM_017803
Cluster133	2	NM_014977	NM_017924
Cluster134	2	NM_022372	NM_182563
Cluster135	2	NM_033025	NM_006844
Cluster136	2	NM_199285	NM_002573
Cluster137	2	NM_033362	NM_017827
Cluster138	2	NM_017910	NM_182756
Cluster139	2	NM_032207	NM_006387
Cluster140	2	NM_005386	NM_006698
Cluster141	2	NM_080545	NM_032452
Cluster142	2	NM_024898	NM_174882
Cluster143	2	NM_182647	NM_001007125
Cluster144	2	NM_206834	NM_206836
Cluster145	2	NM_198595	NM_203423
Cluster146	2	NM_017896	NM_022105
Cluster147	2	NM_001515	NM_207331
Cluster148	2	NM_003495	NM_080593
Cluster149	2	NM_175738	NM_139018
Cluster150	2	NM_031949	NM_004610
Cluster151	2	NM_004778	NM_024098
Cluster152	2	NM_173044	NM_006185
Cluster153	2	NM_001007543	NM_020228
Cluster154	2	NM_015936	NM_012062
Cluster155	2	NM_032998	NM_005600
Cluster156	2	NM_130459	NM_144965
Cluster157	2	NM_201628	NM_182534
Cluster158	2	NM_003128	NM_020217
Cluster159	2	NM_145230	NM_001008745
Cluster160	2	NM_024529	NM_003783
Cluster161	2	NM_000308	NM_006227
Cluster162	2	NM_015547	NM_176782
Cluster163	2	NM_020195	NM_015299
Cluster164	2	NM_199181	NM_152257
Cluster165	2	NM_019076	NM_001001394
Cluster166	2	NM_147198	NM_080753
Cluster167	2	NM_001008708	NM_145863
Cluster168	2	NM_021056	NM_001009944
Cluster169	2	NM_152925	NM_006047
Cluster170	2	NM_032047	NM_015078
Cluster171	2	NM_020984	NM_003055
Cluster172	2	NM_014413	NM_006303
Cluster173	2	NM_024621	NM_002852
Cluster174	2	NM_024044	NM_031211
Cluster175	2	NM_144691	NM_004924
Cluster176	2	NM_006682	NM_020879
Cluster177	2	NM_138422	NM_079834
Cluster178	2	NM_022107	NM_004557
Cluster179	2	NM_016534	NM_003668
Cluster180	2	NM_025097	NM_152778
Cluster181	2	NM_000920	NM_024036
Cluster182	2	NM_022346	NM_153686
Cluster183	2	NM_001008491	NM_005336
Cluster184	2	NM_001003678	NM_032389
Cluster185	2	NM_001001681	NM_203285
Cluster186	2	NM_015488	NM_022152
Cluster187	2	NM_138384	NM_001012508
Cluster188	2	NM_020818	NM_182971
Cluster189	2	NM_003586	NM_173618
Cluster190	2	NM_139076	NM_016067
Cluster191	2	NM_030885	NM_002375
Cluster192	2	NM_152757	NM_178463
Cluster193	2	NM_001006607	NM_016632
Cluster194	2	NM_018146	NM_016080
Cluster195	2	NM_001172	NM_006370
Cluster196	2	NM_032799	NM_013355
Cluster197	2	NM_198141	NM_212464
Cluster198	2	NM_018359	NM_181726
Cluster199	2	NM_198907	NM_178863
Cluster200	2	NM_001001791	NM_002658
Cluster201	2	NM_001001850	NM_144996
Cluster202	2	NM_013347	NM_006729
Cluster203	2	NM_016930	NM_014392
Cluster204	2	NM_013285	NM_003462
Cluster205	2	NM_000045	NM_015979
Cluster206	2	NM_020385	NM_153710
Cluster207	2	NM_000135	NM_152287
Cluster208	2	NM_025042	NM_016328
Cluster209	2	NM_212551	NM_024575
Cluster210	2	NM_024891	NM_005933
Cluster211	2	NM_002404	NM_139032
Cluster212	2	NM_001008709	NM_004584
Cluster213	2	NM_138290	NM_000927
Cluster214	2	NM_020475	NM_020481
Cluster215	2	NM_000754	NM_006440
Cluster216	2	NM_080663	NM_005622
Cluster217	2	NM_004541	NM_006978
Cluster218	2	NM_000246	NM_014015
Cluster219	2	NM_000421	NM_145274
Cluster220	2	NM_031965	NM_002208
Cluster221	2	NM_057163	NM_005105
Cluster222	2	NM_003755	NM_002566
Cluster223	2	NM_014282	NM_033332
Cluster224	2	NM_006929	NM_002904
Cluster225	2	NM_203308	NM_012301
Cluster226	2	NM_145032	NM_005824
Cluster227	2	NM_005816	NM_024508
Cluster228	2	NM_000791	NM_002439
Cluster229	2	NM_016531	NM_024614
Cluster230	2	NM_152637	NM_002206
Cluster231	2	NM_001001787	NM_013330
Cluster232	2	NM_020144	NM_018059
Cluster233	2	NM_006633	NM_004101
Cluster234	2	NM_025077	NM_012222
Cluster235	2	NM_021095	NM_016085
Cluster236	2	NM_003251	NM_004549
Cluster237	2	NM_018163	NM_032850
Cluster238	2	NM_144565	NM_207581
Cluster239	2	NM_015077	NM_080669
Cluster240	2	NM_012204	NM_022779
Cluster241	2	NM_022720	NM_022727
Cluster242	2	NM_032178	NM_003983
Cluster243	2	NM_005507	NM_152760
Cluster244	2	NM_198041	NM_002006
Cluster245	2	NM_133343	NM_016283
Cluster246	2	NM_020958	NM_058237
Cluster247	2	NM_030576	NM_002401
Cluster248	2	NM_012466	NM_004283
Cluster249	2	NM_144714	NM_004162
Cluster250	2	NM_001021	NM_199338
Cluster251	2	NM_032509	NM_025115
Cluster252	2	NM_152396	NM_033083
Cluster253	2	NM_173609	NM_013309
Cluster254	2	NM_015914	NM_003498
Cluster255	2	NM_021137	NM_015584
Cluster256	2	NM_012075	NM_002434
Cluster257	2	NM_053056	NM_001004327
Cluster258	2	NM_174943	NM_012245
Cluster259	2	NM_178031	NM_016582
Cluster260	2	NM_013342	NM_015629
Cluster261	2	NM_145275	NM_177417
Cluster262	2	NM_025114	NM_001009894
Cluster263	2	NM_005993	NM_024702
Cluster264	2	NM_173478	NM_003766
Cluster265	2	NM_032042	NM_153216
Cluster266	2	NM_006000	NM_025019
Cluster267	2	NM_173625	NM_000664
Cluster268	2	NM_033084	NM_173472
Cluster269	2	NM_031274	NM_017416
Cluster270	2	NM_014595	NM_024585
Cluster271	2	NM_018687	NM_020812
Cluster272	2	NM_018502	NM_002488
Cluster273	2	NM_002143	NM_033504
Cluster274	2	NM_017985	NM_203453
Cluster275	2	NM_017708	NM_133498
Cluster276	2	NM_173588	NM_153347
Cluster277	2	NM_014612	NM_198841
Cluster278	2	NM_002242	NM_015575
Cluster279	2	NM_015946	NM_181501
Cluster280	2	NM_003666	NM_021179
Cluster281	2	NM_001001891	NM_001001666
Cluster282	2	NM_024676	NM_018166
Cluster283	2	NM_015235	NM_006258
Cluster284	2	NM_017539	NM_020422
Cluster285	2	NM_138724	NM_002336
Cluster286	2	NM_152371	NM_033467
Cluster287	2	NM_005733	NM_004661
Cluster288	2	NM_025129	NM_014203
Cluster289	2	NM_002477	NM_032219
Cluster290	2	NM_001005526	NM_012433
Cluster291	2	NM_000603	NM_173681
Cluster292	2	NM_024808	NM_014953
Cluster293	2	NM_213655	NM_018979
Cluster294	2	NM_005106	NM_001607
Cluster295	2	NM_021008	NM_174940
Cluster296	2	NM_004855	NM_020739
Cluster297	2	NM_144570	NM_020825
Cluster298	2	NM_024761	NM_020124
Cluster299	2	NM_003254	NM_006950
Cluster300	2	NM_000890	NM_145013
Cluster301	2	NM_002694	NM_018110
Cluster302	2	NM_016603	NM_014386
Cluster303	2	NM_016536	NM_152606
Cluster304	2	NM_178130	NM_015396
Cluster305	2	NM_152485	NM_025228
Cluster306	2	NM_003777	NM_018719
Cluster307	2	NM_012233	NM_032143
Cluster308	2	NM_198229	NM_198432
Cluster309	2	NM_172020	NM_148980
Cluster310	2	NM_015585	NM_016652
Cluster311	2	NM_080863	NM_178542
Cluster312	2	NM_032308	NM_001212
Cluster313	2	NM_003721	NM_176880
Cluster314	2	NM_182533	NM_002744
Cluster315	2	NM_001782	NM_006285
Cluster316	2	NM_020884	NM_199368
Cluster317	2	NM_000179	NM_025133
Cluster318	2	NM_152350	NM_207387
Cluster319	2	NM_182687	NM_152341
Cluster320	2	NM_001001343	NM_014376
Cluster321	2	NM_001005915	NM_001982
Cluster322	2	NM_025002	NM_207502
Cluster323	2	NM_152779	NM_032606
Cluster324	2	NM_031917	NM_018381
Cluster325	2	NM_014182	NM_032364
Cluster326	2	NM_174907	NM_018029
Cluster327	2	NM_133377	NM_018321
Cluster328	2	NM_016020	NM_001001346
Cluster329	2	NM_020802	NM_178127
Cluster330	2	NM_022375	NM_017847
Cluster331	2	NM_033271	NM_001519
Cluster332	2	NM_130784	NM_001001678
Cluster333	2	NM_001012714	NM_014974
Cluster334	2	NM_000362	NM_003490
Cluster335	2	NM_004562	NM_152410
Cluster336	2	NM_172005	NM_172006
Cluster337	2	NM_194249	NM_017706
Cluster338	2	NM_014020	NM_018487
Cluster339	2	NM_012068	NM_172374
Cluster340	2	NM_006386	NM_006855
Cluster341	2	NM_001028	NM_198489
Cluster342	2	NM_024627	NM_053004
Cluster343	2	NM_003579	NM_006369
Cluster344	2	NM_181690	NM_006642
Cluster345	2	NM_198215	NM_032439
Cluster346	2	NM_013403	NM_024301
Cluster347	2	NM_001006116	NM_019596
Cluster348	2	NM_016025	NM_005849
Cluster349	2	NM_004673	NM_152663
Cluster350	2	NM_013313	NM_148176
Cluster351	2	NM_012207	NM_017987
Cluster352	2	NM_006933	NM_032476
Cluster353	2	NM_001267	NM_025149
Cluster354	2	NM_138934	NM_032741
Cluster355	2	NM_003275	NM_139246
Cluster356	2	NM_174922	NM_013291
Cluster357	2	NM_004437	NM_001003682
Cluster358	2	NM_018111	NM_022165
Cluster359	2	NM_004702	NM_017864
Cluster360	2	NM_018365	NM_198524
Cluster361	2	NM_015716	NM_000080
Cluster362	2	NM_203452	NM_005103
Cluster363	2	NM_002880	NM_014160
Cluster364	2	NM_205850	NM_016132
Cluster365	2	NM_014168	NM_003142
Cluster366	2	NM_201594	NM_198482
Cluster367	2	NM_013286	NM_014703
Cluster368	2	NM_001002017	NM_024339
Cluster369	2	NM_002040	NM_001003696
Cluster370	2	NM_024513	NM_006564
Cluster371	2	NM_006439	NM_006726
Cluster372	2	NM_015532	NM_152451
Cluster373	2	NM_024535	NM_138440
Cluster374	2	NM_014845	NM_145025
Cluster375	2	NM_005981	NM_000075
Cluster376	2	NM_022908	NM_015136
Cluster377	2	NM_016492	NM_201520
Cluster378	2	NM_001174	NM_001142
Cluster379	2	NM_004036	NM_024322
Cluster380	2	NM_017915	NM_002674
Cluster381	2	NM_004569	NM_020715
Cluster382	2	NM_001280	NM_152480
Cluster383	2	NM_020977	NM_001029
Cluster384	2	NM_153248	NM_007167
Cluster385	2	NM_006388	NM_032193
Cluster386	2	NM_032325	NM_003860
Cluster387	2	NM_004183	NM_002032
Cluster388	2	NM_033309	NM_025187
Cluster389	2	NM_207458	NM_020761
Cluster390	2	NM_019105	NM_000500
Cluster391	2	NM_181706	NM_144981
Cluster392	2	NM_032945	NM_032957
Cluster393	2	NM_152382	NM_024520
Cluster394	2	NM_032765	NM_022907
Cluster395	2	NM_018840	NM_032214
Cluster396	2	NM_005021	NM_030908
Cluster397	2	NM_001011700	NM_004640
Cluster398	2	NM_001001410	NM_003933
Cluster399	2	NM_006233	NM_001281
Cluster400	2	NM_006284	NM_004517
Cluster401	2	NM_001007238	NM_004578
Cluster402	2	NM_182480	NM_152445
Cluster403	2	NM_138639	NM_001571
Cluster404	2	NM_000233	NM_172196
Cluster405	2	NM_006296	NM_018062
Cluster406	2	NM_006569	NM_000221
Cluster407	2	NM_017715	NM_145914
Cluster408	2	NM_022496	NM_152317
Cluster409	2	NM_004875	NM_020750
Cluster410	2	NM_020831	NM_015705
Cluster411	2	NM_018953	NM_014620
Cluster412	2	NM_133489	NM_001478
Cluster413	2	NM_003353	NM_032546
Cluster414	2	NM_024929	NM_020133
Cluster415	2	NM_016525	NM_194313
Cluster416	2	NM_000330	NM_003159
Cluster417	2	NM_145650	NM_031418
Cluster418	2	NM_174905	NM_052949
Cluster419	2	NM_032785	NM_024603
Cluster420	2	NM_001008397	NM_152623
Cluster421	2	NM_031472	NM_031471
Cluster422	2	NM_021724	NM_003250
Cluster423	2	NM_006910	NM_032626
Cluster424	2	NM_145034	NM_022347
Cluster425	2	NM_145205	NM_052896
Cluster426	2	NM_152439	NM_032735
Cluster427	2	NM_012102	NM_017535
Cluster428	2	NM_173568	NM_152507
Cluster429	2	NM_020239	NM_017860
Cluster430	2	NM_138413	NM_001009997
Cluster431	2	NM_004320	NM_024816
Cluster432	2	NM_002474	NM_017668
Cluster433	2	NM_001012713	NM_006561
Cluster434	2	NM_014338	NM_014775
Cluster435	2	NM_006694	NM_130898
Cluster436	2	NM_144627	NM_001008800
Cluster437	2	NM_175630	NM_175629
Cluster438	2	NM_016390	NM_004435
Cluster439	2	NM_000203	NM_134425
Cluster440	2	NM_019116	NM_133451
Cluster441	2	NM_014906	NM_001005207
Cluster442	2	NM_001003937	NM_138448
Cluster443	2	NM_182520	NM_213720
Cluster444	2	NM_180990	NM_015219
Cluster445	2	NM_016830	NM_018009
Cluster446	2	NM_006849	NM_001176
Cluster447	2	NM_145174	NM_022098
Cluster448	2	NM_004128	NM_198404
Cluster449	2	NM_015678	NM_005584
Cluster450	2	NM_152706	NM_181646
Cluster451	2	NM_001001710	NM_006088
Cluster452	2	NM_153339	NM_032179
Cluster453	2	NM_006942	NM_004870
Cluster454	2	NM_005643	NM_017754
Cluster455	2	NM_018509	NM_152463
Cluster456	2	NM_203309	NM_024644
Cluster457	2	NM_018714	NM_032837
Cluster458	2	NM_138350	NM_018198
Cluster459	2	NM_023933	NM_173476
Cluster460	2	NM_080865	NM_033008
Cluster461	2	NM_006749	NM_138436
Cluster462	2	NM_031266	NM_032921
Cluster463	2	NM_020944	NM_006368
Cluster464	2	NM_001002913	NM_001012502
Cluster465	2	NM_130445	NM_199175
Cluster466	2	NM_003732	NM_020690
Cluster467	2	NM_024688	NM_145023
Cluster468	2	NM_032818	NM_174923
Cluster469	2	NM_020978	NM_017619
Cluster470	2	NM_012127	NM_001005336
Cluster471	2	NM_183233	NM_007105
Cluster472	2	NM_005275	NM_025263
Cluster473	2	NM_182973	NM_012458
Cluster474	2	NM_138476	NM_014169
Cluster475	2	NM_032267	NM_181572
Cluster476	2	NM_003900	NM_016175
Cluster477	2	NM_001757	NM_001007260
Cluster478	2	NM_022901	NM_025103
Cluster479	2	NM_021146	NM_004958
Cluster480	2	NM_014574	NM_007077
Cluster481	2	NM_007246	NM_152681
Cluster482	2	NM_000098	NM_017887
Cluster483	2	NM_001008897	NM_005891
Cluster484	2	NM_153280	NM_003669
Cluster485	2	NM_002303	NM_017526
Cluster486	2	NM_017445	NM_007031
Cluster487	2	NM_014516	NM_024316
Cluster488	2	NM_016480	NM_152685
Cluster489	2	NM_181894	NM_000828
Cluster490	2	NM_018310	NM_032777
Cluster491	2	NM_032885	NM_023008
Cluster492	2	NM_014142	NM_006023
Cluster493	2	NM_153025	NM_002768
Cluster494	2	NM_032023	NM_007021
Cluster495	2	NM_002803	NM_206883
Cluster496	2	NM_002618	NM_144709
Cluster497	2	NM_025091	NM_004192
Cluster498	2	NM_003041	NM_022744
Cluster499	2	NM_176792	NM_017893
Cluster500	2	NM_000415	NM_134431
Cluster501	2	NM_005610	NM_030786
Cluster502	2	NM_000536	NM_138787
Cluster503	2	NM_024033	NM_018295
Cluster504	2	NM_178452	NM_005679
Cluster505	2	NM_004451	NM_016404
Cluster506	2	NM_053031	NM_053025
Cluster507	2	NM_058004	NM_000185
Cluster508	2	NM_001567	NM_005169
Cluster509	2	NM_206539	NM_033450
Cluster510	2	NM_024903	NM_133474
Cluster511	2	NM_005412	NM_020142
Cluster512	2	NM_005294	NM_012197
Cluster513	2	NM_024854	NM_002907
Cluster514	2	NM_138434	NM_023942
Cluster515	2	NM_001553	NM_000938
Cluster516	2	NM_006851	NM_007043
Cluster517	2	NM_001313	NM_014556
Cluster518	2	NM_001010983	NM_206825
Cluster519	2	NM_138820	NM_016391
Cluster520	2	NM_001008274	NM_152901
Cluster521	2	NM_005510	NM_004197
Cluster522	2	NM_013388	NM_032604
Cluster523	2	NM_022092	NM_016541
Cluster524	2	NM_175736	NM_012272
Cluster525	2	NM_001481	NM_001214
Cluster526	2	NM_004132	NM_006175
Cluster527	2	NM_170770	NM_021959
Cluster528	2	NM_153215	NM_006764
Cluster529	2	NM_152351	NM_006613
Cluster530	2	NM_033069	NM_018988
Cluster531	2	NM_173828	NM_033449
Cluster532	2	NM_147130	NM_007161
Cluster533	2	NM_145014	NM_031307
Cluster534	2	NM_020412	NM_182978
Cluster535	2	NM_014644	NM_022359
Cluster536	2	NM_019083	NM_144620
Cluster537	2	NM_021947	NM_018128
Cluster538	2	NM_006951	NM_032747
Cluster539	2	NM_004057	NM_019857
Cluster540	2	NM_004998	NM_033195
Cluster541	2	NM_004271	NM_173675
Cluster542	2	NM_006189	NM_004055
Cluster543	2	NM_173674	NM_020399
Cluster544	2	NM_181457	NM_153038
Cluster545	2	NM_002667	NM_206921
Cluster546	2	NM_178516	NM_003946
Cluster547	2	NM_013431	NM_007360
Cluster548	2	NM_015658	NM_152486
Cluster549	2	NM_032174	NM_005122
Cluster550	2	NM_014064	NM_017873
Cluster551	2	NM_001010917	NM_018058
Cluster552	2	NM_031466	NM_020237
Cluster553	2	NM_003774	NM_172240
Cluster554	2	NM_025031	NM_138295
Cluster555	2	NM_020244	NM_153694
Cluster556	2	NM_000493	NM_152729
Cluster557	2	NM_007171	NM_031432
Cluster558	2	NM_032380	NM_000521
Cluster559	2	NM_152503	NM_002951
Cluster560	2	NM_024419	NM_003727
Cluster561	2	NM_144977	NM_019049
Cluster562	2	NM_080825	NM_031231
Cluster563	2	NM_203444	NM_024623
Cluster564	2	NM_207325	NM_153220
Cluster565	2	NM_014857	NM_005684
Cluster566	2	NM_004375	NM_005486
Cluster567	2	NM_002097	NM_152912
Cluster568	2	NM_020371	NM_012125
Cluster569	2	NM_003910	NM_015545
Cluster570	2	NM_144696	NM_014625
Cluster571	2	NM_006360	NM_001008391
Cluster572	2	NM_138612	NM_017804
Cluster573	2	NM_020360	NM_003985
Cluster574	2	NM_182527	NM_001003692
Cluster575	2	NM_005742	NM_144583
Cluster576	2	NM_014313	NM_020485
Cluster577	2	NM_018409	NM_031953
Cluster578	2	NM_032151	NM_178019
Cluster579	2	NM_147180	NM_133445
Cluster580	2	NM_018180	NM_016567
Cluster581	2	NM_004927	NM_172230
Cluster582	2	NM_001953	NM_005138
Cluster583	2	NM_199141	NM_024029
Cluster584	2	NM_015420	NM_030780
Cluster585	2	NM_007155	NM_080744
Cluster586	2	NM_001007468	NM_001002862
Cluster587	2	NM_138461	NM_152773
Cluster588	2	NM_153757	NM_014606
Cluster589	2	NM_015564	NM_001903
Cluster590	2	NM_020897	NM_000298
Cluster591	2	NM_020871	NM_152425
Cluster592	2	NM_017975	NM_207338
Cluster593	2	NM_144586	NM_001508
Cluster594	2	NM_001001683	NM_022059
Cluster595	2	NM_024102	NM_001002014
Cluster596	2	NM_015149	NM_203454
Cluster597	2	NM_004773	NM_025109
Cluster598	2	NM_012467	NM_021098
Cluster599	2	NM_001007246	NM_018963
Cluster600	2	NM_019852	NM_014828
Cluster601	2	NM_003212	NM_024750
Cluster602	2	NM_012168	NM_183412
Cluster603	2	NM_020340	NM_021635
Cluster604	2	NM_139240	NM_002642
Cluster605	2	NM_015173	NM_006607
Cluster606	2	NM_203349	NM_014335
Cluster607	2	NM_018843	NM_006716
Cluster608	2	NM_012096	NM_130387
Cluster609	2	NM_012459	NM_018195
Cluster610	2	NM_016034	NM_144654
Cluster611	2	NM_145909	NM_024493
Cluster612	2	NM_018303	NM_148959
Cluster613	2	NM_006784	NM_206996
Cluster614	2	NM_003558	NM_138333
Cluster615	2	NM_002643	NM_012249
Cluster616	2	NM_198585	NM_006647
Cluster617	2	NM_005469	NM_033421
Cluster618	2	NM_001008503	NM_015553
Cluster619	2	NM_005883	NM_152482
Cluster620	2	NM_003950	NM_015692
Cluster621	2	NM_020731	NM_013232
Cluster622	2	NM_030574	NM_172217
Cluster623	2	NM_003235	NM_006748
Cluster624	2	NM_016356	NM_181337
Cluster625	2	NM_145061	NM_024026
Cluster626	2	NM_016557	NM_032169
Cluster627	2	NM_004371	NM_015331
Cluster628	2	NM_153027	NM_001012414
Cluster629	2	NM_031887	NM_004061
Cluster630	2	NM_203477	NM_001003789
Cluster631	2	NM_024596	NM_001147
Cluster632	2	NM_138287	NM_031458
Cluster633	2	NM_014065	NM_001001485
Cluster634	2	NM_207173	NM_207288
Cluster635	2	NM_207644	NM_013430
Cluster636	2	NM_181808	NM_024511
Cluster637	2	NM_152259	NM_198525
Cluster638	2	NM_022354	NM_005274
Cluster639	2	NM_006152	NM_018272
Cluster640	2	NM_017839	NM_032330
Cluster641	2	NM_016442	NM_001750
Cluster642	2	NM_024315	NM_021145
Cluster643	2	NM_004389	NM_178839
Cluster644	2	NM_006213	NM_015411
Cluster645	2	NM_001002255	NM_015093
Cluster646	2	NM_016292	NM_005223
Cluster647	2	NM_000867	NM_002807
Cluster648	2	NM_001008409	NM_030815
Cluster649	2	NM_020764	NM_206835
Cluster650	2	NM_005468	NM_013299
Cluster651	2	NM_198205	NM_013290
Cluster652	2	NM_017980	NM_005291
Cluster653	2	NM_024549	NM_032369
Cluster654	2	NM_181539	NM_181534
Cluster655	2	NM_000023	NM_194072
Cluster656	2	NM_201400	NM_019109
Cluster657	2	NM_173474	NM_015027
Cluster658	2	NM_003292	NM_005807
Cluster659	2	NM_173599	NM_052885
Cluster660	2	NM_003842	NM_015178
Cluster661	2	NM_015541	NM_173471
Cluster662	2	NM_032622	NM_030917
Cluster663	2	NM_025023	NM_017575

## Sheet: Mouse OGCs
Cluster_nr	components	RefSeq Accession Nr
Cluster1	9	NM_134212	NM_145844	NM_145846	NM_145845	NM_134225	NM_134223	NM_134244	NM_134220	NM_134213
Cluster2	6	NM_145210	NM_011853	NM_145153	NM_145228	NM_033541	NM_145211
Cluster3	6	NM_010648	NM_053152	NM_053154	NM_053151	NM_010651	NM_008459
Cluster4	5	NM_008199	NM_008207	NM_010398	NM_010395	NM_008208
Cluster5	5	NM_026451	NM_024250	NM_198104	NM_198646	NM_183133
Cluster6	5	NM_010452	NM_175261	NM_008265	NM_010453	NM_010454
Cluster7	5	NM_212451	NM_001009545	NM_174885	NM_198640	NM_019633
Cluster8	5	NM_025495	NM_001012324	NM_025711	NM_012050	NM_008760
Cluster9	5	NM_016658	NM_010550	NM_027278	NM_016890	NM_011014
Cluster10	5	NM_029771	NM_028469	NM_177097	NM_030258	NM_177000
Cluster11	5	NM_008648	NM_010845	NM_031188	NM_008649	NM_001012323
Cluster12	4	NM_001008425	NM_153784	NM_181821	NM_013749
Cluster13	4	NM_009493	NM_175237	NM_198961	NM_145577
Cluster14	4	NM_009261	NM_177383	NM_146121	NM_176932
Cluster15	4	NM_029780	NM_023290	NM_178264	NM_027139
Cluster16	4	NM_028940	NM_177120	NM_023066	NM_133723
Cluster17	4	NM_008620	NM_172777	NM_029509	NM_030239
Cluster18	4	NM_145545	NM_010259	NM_153564	NM_018734
Cluster19	4	NM_011299	NM_025789	NM_009340	NM_199252
Cluster20	4	NM_007677	NM_027403	NM_001004152	NM_011964
Cluster21	4	NM_177070	NM_001008428	NM_015793	NM_177703
Cluster22	3	NM_177090	NM_023738	NM_026597
Cluster23	3	NM_011010	NM_007602	NM_177896
Cluster24	3	NM_177612	NM_178678	NM_177147
Cluster25	3	NM_016677	NM_028362	NM_001004167
Cluster26	3	NM_026251	NM_009735	NM_080510
Cluster27	3	NM_008833	NM_027740	NM_015737
Cluster28	3	NM_021504	NM_027695	NM_183100
Cluster29	3	NM_146337	NM_010999	NM_173434
Cluster30	3	NM_010075	NM_207282	NM_028561
Cluster31	3	NM_009484	NM_011419	NM_012011
Cluster32	3	NM_139142	NM_009913	NM_033322
Cluster33	3	NM_019409	NM_010897	NM_146023
Cluster34	3	NM_153762	NM_198092	NM_145613
Cluster35	3	NM_023143	NM_181344	NM_144938
Cluster36	3	NM_023543	NM_198118	NM_030024
Cluster37	3	NM_030041	NM_011160	NM_031249
Cluster38	3	NM_175669	NM_009806	NM_011823
Cluster39	3	NM_023348	NM_001001983	NM_008223
Cluster40	3	NM_178763	NM_029878	NM_178664
Cluster41	3	NM_019434	NM_172550	NM_029816
Cluster42	3	NM_203660	NM_009306	NM_177172
Cluster43	3	NM_175683	NM_022724	NM_011080
Cluster44	3	NM_025666	NM_022323	NM_177140
Cluster45	3	NM_019569	NM_028900	NM_007480
Cluster46	3	NM_198831	NM_024287	NM_176934
Cluster47	3	NM_146170	NM_025823	NM_011585
Cluster48	3	NM_177207	NM_028892	NM_175552
Cluster49	3	NM_138303	NM_021531	NM_178619
Cluster50	3	NM_011695	NM_026965	NM_176925
Cluster51	2	NM_021350	NM_010098
Cluster52	2	NM_138314	NM_009721
Cluster53	2	NM_025499	NM_015762
Cluster54	2	NM_153552	NM_021522
Cluster55	2	NM_199145	NM_197986
Cluster56	2	NM_207000	NM_178058
Cluster57	2	NM_011739	NM_145990
Cluster58	2	NM_145394	NM_177014
Cluster59	2	NM_011593	NM_013680
Cluster60	2	NM_011594	NM_021440
Cluster61	2	NM_134034	NM_177255
Cluster62	2	NM_011595	NM_013722
Cluster63	2	NM_177222	NM_008511
Cluster64	2	NM_010797	NM_025743
Cluster65	2	NM_053082	NM_026522
Cluster66	2	NM_177262	NM_013641
Cluster67	2	NM_053084	NM_019514
Cluster68	2	NM_019404	NM_138630
Cluster69	2	NM_028981	NM_133761
Cluster70	2	NM_026622	NM_028494
Cluster71	2	NM_182841	NM_175230
Cluster72	2	NM_177263	NM_021280
Cluster73	2	NM_175481	NM_001002783
Cluster74	2	NM_028082	NM_183200
Cluster75	2	NM_028049	NM_032002
Cluster76	2	NM_026624	NM_146116
Cluster77	2	NM_029789	NM_018877
Cluster78	2	NM_177266	NM_010422
Cluster79	2	NM_019408	NM_028627
Cluster80	2	NM_153562	NM_026591
Cluster81	2	NM_007868	NM_021898
Cluster82	2	NM_025683	NM_177645
Cluster83	2	NM_199157	NM_178061
Cluster84	2	NM_153566	NM_001007573
Cluster85	2	NM_021540	NM_177300
Cluster86	2	NM_020568	NM_008233
Cluster87	2	NM_023146	NM_001005233
Cluster88	2	NM_010947	NM_173186
Cluster89	2	NM_139307	NM_030205
Cluster90	2	NM_011923	NM_175211
Cluster91	2	NM_054039	NM_138603
Cluster92	2	NM_026453	NM_144927
Cluster93	2	NM_029972	NM_172855
Cluster94	2	NM_009615	NM_026347
Cluster95	2	NM_177096	NM_008960
Cluster96	2	NM_022315	NM_183107
Cluster97	2	NM_026631	NM_025346
Cluster98	2	NM_027435	NM_153199
Cluster99	2	NM_177275	NM_032543
Cluster100	2	NM_199302	NM_146119
Cluster101	2	NM_174870	NM_008325
Cluster102	2	NM_145552	NM_175223
Cluster103	2	NM_177277	NM_025418
Cluster104	2	NM_130884	NM_024193
Cluster105	2	NM_010957	NM_133926
Cluster106	2	NM_130886	NM_018822
Cluster107	2	NM_177241	NM_009686
Cluster108	2	NM_008852	NM_007703
Cluster109	2	NM_133254	NM_145590
Cluster110	2	NM_027296	NM_175357
Cluster111	2	NM_178045	NM_145980
Cluster112	2	NM_170590	NM_170598
Cluster113	2	NM_178046	NM_153153
Cluster114	2	NM_027260	NM_025923
Cluster115	2	NM_029949	NM_133948
Cluster116	2	NM_173189	NM_007426
Cluster117	2	NM_013581	NM_138598
Cluster118	2	NM_011042	NM_009582
Cluster119	2	NM_021554	NM_030691
Cluster120	2	NM_010241	NM_011250
Cluster121	2	NM_145732	NM_028880
Cluster122	2	NM_013586	NM_019752
Cluster123	2	NM_134090	NM_199080
Cluster124	2	NM_177248	NM_007489
Cluster125	2	NM_011797	NM_146104
Cluster126	2	NM_177615	NM_008080
Cluster127	2	NM_009623	NM_019416
Cluster128	2	NM_053246	NM_009090
Cluster129	2	NM_001002770	NM_009055
Cluster130	2	NM_026464	NM_173383
Cluster131	2	NM_144799	NM_177012
Cluster132	2	NM_027637	NM_153601
Cluster133	2	NM_174848	NM_025910
Cluster134	2	NM_177280	NM_133191
Cluster135	2	NM_001002772	NM_026324
Cluster136	2	NM_019425	NM_019637
Cluster137	2	NM_145700	NM_175324
Cluster138	2	NM_194269	NM_198942
Cluster139	2	NM_009629	NM_016749
Cluster140	2	NM_175680	NM_030014
Cluster141	2	NM_026469	NM_030688
Cluster142	2	NM_022325	NM_020580
Cluster143	2	NM_027639	NM_207667
Cluster144	2	NM_030712	NM_148925
Cluster145	2	NM_001002776	NM_172585
Cluster146	2	NM_001004183	NM_183261
Cluster147	2	NM_172398	NM_144518
Cluster148	2	NM_013592	NM_009036
Cluster149	2	NM_175684	NM_153793
Cluster150	2	NM_145937	NM_018730
Cluster151	2	NM_021524	NM_010268
Cluster152	2	NM_026648	NM_021441
Cluster153	2	NM_177623	NM_023821
Cluster154	2	NM_026649	NM_001001130
Cluster155	2	NM_183101	NM_080457
Cluster156	2	NM_013506	NM_145480
Cluster157	2	NM_175687	NM_145154
Cluster158	2	NM_176828	NM_198119
Cluster159	2	NM_011903	NM_028539
Cluster160	2	NM_009666	NM_009707
Cluster161	2	NM_030721	NM_175208
Cluster162	2	NM_013508	NM_146239
Cluster163	2	NM_008868	NM_178671
Cluster164	2	NM_008687	NM_172427
Cluster165	2	NM_021383	NM_176972
Cluster166	2	NM_010060	NM_146040
Cluster167	2	NM_021529	NM_028527
Cluster168	2	NM_153580	NM_010069
Cluster169	2	NM_153581	NM_001002784
Cluster170	2	NM_001001981	NM_028817
Cluster171	2	NM_031385	NM_138673
Cluster172	2	NM_020024	NM_010562
Cluster173	2	NM_010061	NM_026508
Cluster174	2	NM_020025	NM_145991
Cluster175	2	NM_010062	NM_019945
Cluster176	2	NM_138585	NM_028170
Cluster177	2	NM_178236	NM_080443
Cluster178	2	NM_183110	NM_173785
Cluster179	2	NM_153583	NM_145416
Cluster180	2	NM_053257	NM_018775
Cluster181	2	NM_133649	NM_026519
Cluster182	2	NM_145565	NM_023625
Cluster183	2	NM_177291	NM_172602
Cluster184	2	NM_009870	NM_025982
Cluster185	2	NM_028211	NM_009327
Cluster186	2	NM_172552	NM_029102
Cluster187	2	NM_178051	NM_172463
Cluster188	2	NM_023312	NM_032004
Cluster189	2	NM_023370	NM_028732
Cluster190	2	NM_177252	NM_011056
Cluster191	2	NM_027457	NM_175349
Cluster192	2	NM_053074	NM_030693
Cluster193	2	NM_021710	NM_052973
Cluster194	2	NM_177254	NM_178721
Cluster195	2	NM_025855	NM_026518
Cluster196	2	NM_178056	NM_172310
Cluster197	2	NM_025812	NM_133777
Cluster198	2	NM_130861	NM_010491
Cluster199	2	NM_011416	NM_026003
Cluster200	2	NM_198967	NM_025405
Cluster201	2	NM_008135	NM_017377
Cluster202	2	NM_178640	NM_178337
Cluster203	2	NM_031392	NM_026378
Cluster204	2	NM_178643	NM_027897
Cluster205	2	NM_175422	NM_177683
Cluster206	2	NM_024175	NM_198657
Cluster207	2	NM_028805	NM_010631
Cluster208	2	NM_175426	NM_008917
Cluster209	2	NM_021712	NM_009891
Cluster210	2	NM_031398	NM_146002
Cluster211	2	NM_133854	NM_026374
Cluster212	2	NM_033607	NM_008927
Cluster213	2	NM_138591	NM_016753
Cluster214	2	NM_133858	NM_023628
Cluster215	2	NM_015820	NM_001007585
Cluster216	2	NM_170756	NM_030743
Cluster217	2	NM_145954	NM_029406
Cluster218	2	NM_001003949	NM_130455
Cluster219	2	NM_026246	NM_028769
Cluster220	2	NM_009631	NM_027025
Cluster221	2	NM_013557	NM_025732
Cluster222	2	NM_010417	NM_172931
Cluster223	2	NM_021043	NM_177314
Cluster224	2	NM_025670	NM_010443
Cluster225	2	NM_144954	NM_023249
Cluster226	2	NM_133654	NM_177154
Cluster227	2	NM_028789	NM_172529
Cluster228	2	NM_133655	NM_133790
Cluster229	2	NM_021303	NM_173736
Cluster230	2	NM_028260	NM_026992
Cluster231	2	NM_028608	NM_178610
Cluster232	2	NM_175288	NM_133897
Cluster233	2	NM_008838	NM_145491
Cluster234	2	NM_009820	NM_178652
Cluster235	2	NM_021304	NM_016703
Cluster236	2	NM_021392	NM_009315
Cluster237	2	NM_019444	NM_176906
Cluster238	2	NM_181327	NM_022410
Cluster239	2	NM_021399	NM_176964
Cluster240	2	NM_153597	NM_153795
Cluster241	2	NM_028223	NM_199011
Cluster242	2	NM_138946	NM_011296
Cluster243	2	NM_011289	NM_027569
Cluster244	2	NM_177853	NM_008006
Cluster245	2	NM_019643	NM_175404
Cluster246	2	NM_026130	NM_175411
Cluster247	2	NM_026862	NM_177593
Cluster248	2	NM_133867	NM_177858
Cluster249	2	NM_175289	NM_145974
Cluster250	2	NM_176847	NM_172801
Cluster251	2	NM_026136	NM_183367
Cluster252	2	NM_031868	NM_011237
Cluster253	2	NM_009828	NM_019393
Cluster254	2	NM_026865	NM_172566
Cluster255	2	NM_025334	NM_029571
Cluster256	2	NM_146149	NM_025590
Cluster257	2	NM_008887	NM_010567
Cluster258	2	NM_033146	NM_011189
Cluster259	2	NM_172917	NM_175561
Cluster260	2	NM_029733	NM_001001332
Cluster261	2	NM_010221	NM_026561
Cluster262	2	NM_024180	NM_028873
Cluster263	2	NM_007558	NM_022033
Cluster264	2	NM_177031	NM_134118
Cluster265	2	NM_011962	NM_027318
Cluster266	2	NM_013902	NM_177806
Cluster267	2	NM_020258	NM_011343
Cluster268	2	NM_177032	NM_016697
Cluster269	2	NM_011027	NM_013760
Cluster270	2	NM_024183	NM_010727
Cluster271	2	NM_212433	NM_175161
Cluster272	2	NM_011966	NM_145229
Cluster273	2	NM_012022	NM_009333
Cluster274	2	NM_054074	NM_030734
Cluster275	2	NM_009413	NM_011509
Cluster276	2	NM_013907	NM_172639
Cluster277	2	NM_025452	NM_010471
Cluster278	2	NM_178254	NM_009936
Cluster279	2	NM_027617	NM_028836
Cluster280	2	NM_009830	NM_178112
Cluster281	2	NM_029623	NM_008720
Cluster282	2	NM_178665	NM_024431
Cluster283	2	NM_013761	NM_177325
Cluster284	2	NM_172921	NM_030069
Cluster285	2	NM_009888	NM_019685
Cluster286	2	NM_008502	NM_022009
Cluster287	2	NM_033618	NM_023879
Cluster288	2	NM_013769	NM_018758
Cluster289	2	NM_023740	NM_028152
Cluster290	2	NM_015830	NM_175505
Cluster291	2	NM_026816	NM_026214
Cluster292	2	NM_133804	NM_023044
Cluster293	2	NM_009161	NM_018792
Cluster294	2	NM_026255	NM_008377
Cluster295	2	NM_001004357	NM_025771
Cluster296	2	NM_133807	NM_177752
Cluster297	2	NM_011443	NM_177170
Cluster298	2	NM_008615	NM_176941
Cluster299	2	NM_019459	NM_011295
Cluster300	2	NM_175116	NM_009029
Cluster301	2	NM_010733	NM_053122
Cluster302	2	NM_181857	NM_146159
Cluster303	2	NM_013711	NM_007744
Cluster304	2	NM_009893	NM_009379
Cluster305	2	NM_183358	NM_009010
Cluster306	2	NM_031872	NM_010091
Cluster307	2	NM_201358	NM_026775
Cluster308	2	NM_009897	NM_080459
Cluster309	2	NM_181859	NM_007559
Cluster310	2	NM_023190	NM_021437
Cluster311	2	NM_146150	NM_173350
Cluster312	2	NM_012034	NM_021415
Cluster313	2	NM_146151	NM_026654
Cluster314	2	NM_153792	NM_027937
Cluster315	2	NM_153054	NM_007509
Cluster316	2	NM_008476	NM_010669
Cluster317	2	NM_153798	NM_008048
Cluster318	2	NM_029082	NM_172664
Cluster319	2	NM_028281	NM_183130
Cluster320	2	NM_026541	NM_176976
Cluster321	2	NM_008906	NM_011125
Cluster322	2	NM_007964	NM_028502
Cluster323	2	NM_015733	NM_007919
Cluster324	2	NM_153805	NM_025428
Cluster325	2	NM_172791	NM_172439
Cluster326	2	NM_134147	NM_201411
Cluster327	2	NM_177881	NM_175750
Cluster328	2	NM_025750	NM_026947
Cluster329	2	NM_011239	NM_008307
Cluster330	2	NM_178684	NM_027911
Cluster331	2	NM_026552	NM_133923
Cluster332	2	NM_010296	NM_146011
Cluster333	2	NM_026306	NM_007953
Cluster334	2	NM_023211	NM_177342
Cluster335	2	NM_021317	NM_177310
Cluster336	2	NM_027827	NM_009387
Cluster337	2	NM_008520	NM_023912
Cluster338	2	NM_177198	NM_181411
Cluster339	2	NM_011550	NM_008949
Cluster340	2	NM_001004364	NM_008403
Cluster341	2	NM_183144	NM_183248
Cluster342	2	NM_025362	NM_025375
Cluster343	2	NM_025756	NM_008415
Cluster344	2	NM_144534	NM_176940
Cluster345	2	NM_009840	NM_024258
Cluster346	2	NM_029288	NM_177135
Cluster347	2	NM_180960	NM_016916
Cluster348	2	NM_007679	NM_146068
Cluster349	2	NM_173180	NM_033134
Cluster350	2	NM_011394	NM_001012667
Cluster351	2	NM_023906	NM_026527
Cluster352	2	NM_144556	NM_008557
Cluster353	2	NM_201364	NM_028776
Cluster354	2	NM_153061	NM_020332
Cluster355	2	NM_198168	NM_130453
Cluster356	2	NM_025883	NM_027976
Cluster357	2	NM_001009947	NM_177745
Cluster358	2	NM_011397	NM_026420
Cluster359	2	NM_010441	NM_177313
Cluster360	2	NM_026403	NM_009894
Cluster361	2	NM_001002768	NM_173447
Cluster362	2	NM_145984	NM_009205
Cluster363	2	NM_177044	NM_133196
Cluster364	2	NM_025885	NM_144887
Cluster365	2	NM_010448	NM_028398
Cluster366	2	NM_177048	NM_019867
Cluster367	2	NM_025887	NM_173449
Cluster368	2	NM_177023	NM_010905
Cluster369	2	NM_030566	NM_007504
Cluster370	2	NM_029101	NM_023475
Cluster371	2	NM_028303	NM_008446
Cluster372	2	NM_029107	NM_011365
Cluster373	2	NM_026562	NM_019584
Cluster374	2	NM_011607	NM_001001494
Cluster375	2	NM_198611	NM_023232
Cluster376	2	NM_145409	NM_022422
Cluster377	2	NM_194335	NM_146118
Cluster378	2	NM_080456	NM_017391
Cluster379	2	NM_028315	NM_029320
Cluster380	2	NM_029296	NM_145489
Cluster381	2	NM_025514	NM_026937
Cluster382	2	NM_026577	NM_026588
Cluster383	2	NM_026897	NM_026238
Cluster384	2	NM_007733	NM_026719
Cluster385	2	NM_022433	NM_053194
Cluster386	2	NM_029581	NM_025652
Cluster387	2	NM_172595	NM_177004
Cluster388	2	NM_008390	NM_176938
Cluster389	2	NM_008794	NM_011526
Cluster390	2	NM_212449	NM_013897
Cluster391	2	NM_153072	NM_025588
Cluster392	2	NM_009192	NM_009375
Cluster393	2	NM_019983	NM_025551
Cluster394	2	NM_029582	NM_009223
Cluster395	2	NM_008393	NM_176904
Cluster396	2	NM_025607	NM_144916
Cluster397	2	NM_178621	NM_024244
Cluster398	2	NM_175447	NM_173437
Cluster399	2	NM_145414	NM_148932
Cluster400	2	NM_031880	NM_023564
Cluster401	2	NM_178624	NM_013699
Cluster402	2	NM_146074	NM_011878
Cluster403	2	NM_019988	NM_175682
Cluster404	2	NM_001003920	NM_177887
Cluster405	2	NM_153521	NM_009015
Cluster406	2	NM_177829	NM_001001803
Cluster407	2	NM_145503	NM_177605
Cluster408	2	NM_027845	NM_008783
Cluster409	2	NM_023867	NM_010561
Cluster410	2	NM_145820	NM_008987
Cluster411	2	NM_013481	NM_198885
Cluster412	2	NM_026592	NM_009020
Cluster413	2	NM_001008702	NM_198643
Cluster414	2	NM_008399	NM_010353
Cluster415	2	NM_001008705	NM_133735
Cluster416	2	NM_027122	NM_058214
Cluster417	2	NM_199449	NM_177011
Cluster418	2	NM_172960	NM_053193
Cluster419	2	NM_144894	NM_029702
Cluster420	2	NM_133699	NM_027959
Cluster421	2	NM_008548	NM_177131
Cluster422	2	NM_001005223	NM_025414
Cluster423	2	NM_175146	NM_008001
Cluster424	2	NM_146084	NM_016927
Cluster425	2	NM_009900	NM_133778
Cluster426	2	NM_146163	NM_026145
Cluster427	2	NM_019686	NM_173778
Cluster428	2	NM_175517	NM_011354
Cluster429	2	NM_198170	NM_026601
Cluster430	2	NM_177689	NM_207176
Cluster431	2	NM_025392	NM_133941
Cluster432	2	NM_018737	NM_009789
Cluster433	2	NM_021329	NM_028048
Cluster434	2	NM_019688	NM_176915
Cluster435	2	NM_198172	NM_144848
Cluster436	2	NM_181796	NM_011633
Cluster437	2	NM_007689	NM_153807
Cluster438	2	NM_008327	NM_172648
Cluster439	2	NM_030075	NM_133744
Cluster440	2	NM_153388	NM_008797
Cluster441	2	NM_018889	NM_028181
Cluster442	2	NM_029687	NM_025592
Cluster443	2	NM_178934	NM_011603
Cluster444	2	NM_181569	NM_010822
Cluster445	2	NM_178935	NM_009031
Cluster446	2	NM_011405	NM_026936
Cluster447	2	NM_023884	NM_028333
Cluster448	2	NM_007387	NM_028119
Cluster449	2	NM_177992	NM_145705
Cluster450	2	NM_010310	NM_138658
Cluster451	2	NM_175003	NM_023479
Cluster452	2	NM_178347	NM_009004
Cluster453	2	NM_001002846	NM_025401
Cluster454	2	NM_025543	NM_010376
Cluster455	2	NM_009925	NM_176968
Cluster456	2	NM_025547	NM_008959
Cluster457	2	NM_009785	NM_176920
Cluster458	2	NM_173782	NM_027554
Cluster459	2	NM_013807	NM_175030
Cluster460	2	NM_153083	NM_007455
Cluster461	2	NM_152800	NM_177384
Cluster462	2	NM_138647	NM_030680
Cluster463	2	NM_177831	NM_013831
Cluster464	2	NM_030083	NM_025915
Cluster465	2	NM_028956	NM_023651
Cluster466	2	NM_027852	NM_177736
Cluster467	2	NM_030229	NM_080633
Cluster468	2	NM_029322	NM_027940
Cluster469	2	NM_025613	NM_199022
Cluster470	2	NM_183170	NM_009001
Cluster471	2	NM_019703	NM_145131
Cluster472	2	NM_027219	NM_025622
Cluster473	2	NM_198251	NM_153163
Cluster474	2	NM_178797	NM_026168
Cluster475	2	NM_175151	NM_175226
Cluster476	2	NM_080639	NM_013681
Cluster477	2	NM_025472	NM_009180
Cluster478	2	NM_027853	NM_008398
Cluster479	2	NM_178871	NM_013836
Cluster480	2	NM_008634	NM_026606
Cluster481	2	NM_183176	NM_176998
Cluster482	2	NM_026353	NM_019572
Cluster483	2	NM_030152	NM_028888
Cluster484	2	NM_172753	NM_177308
Cluster485	2	NM_138305	NM_134046
Cluster486	2	NM_153542	NM_177297
Cluster487	2	NM_007837	NM_001003913
Cluster488	2	NM_009139	NM_001001498
Cluster489	2	NM_007692	NM_176900
Cluster490	2	NM_146182	NM_007949
Cluster491	2	NM_145380	NM_177600
Cluster492	2	NM_138660	NM_028722
Cluster493	2	NM_176910	NM_029339
Cluster494	2	NM_178879	NM_145604
Cluster495	2	NM_183208	NM_175264
Cluster496	2	NM_008713	NM_001002897
Cluster497	2	NM_177589	NM_007614
Cluster498	2	NM_008571	NM_008573
Cluster499	2	NM_030684	NM_023835
Cluster500	2	NM_021276	NM_172646
Cluster501	2	NM_145458	NM_024221
Cluster502	2	NM_138682	NM_019776
Cluster503	2	NM_023876	NM_177228
Cluster504	2	NM_001009575	NM_026081
Cluster505	2	NM_010787	NM_009358
Cluster506	2	NM_028101	NM_019719
Cluster507	2	NM_009030	NM_023485
Cluster508	2	NM_080708	NM_198422
Cluster509	2	NM_026507	NM_145835
Cluster510	2	NM_011571	NM_007654
Cluster511	2	NM_177149	NM_010513
Cluster512	2	NM_010771	NM_001005344
Cluster513	2	NM_007920	NM_018765
Cluster514	2	NM_145375	NM_013886
Cluster515	2	NM_001005788	NM_183299
Cluster516	2	NM_010774	NM_031177
Cluster517	2	NM_178005	NM_009818
Cluster518	2	NM_028024	NM_177790
Cluster519	2	NM_028036	NM_010885
Cluster520	2	NM_008097	NM_027954
Cluster521	2	NM_207523	NM_172813
Cluster522	2	NM_201641	NM_008299
Cluster523	2	NM_009041	NM_001001500
Cluster524	2	NM_011663	NM_144514
Cluster525	2	NM_207536	NM_207540
Cluster526	2	NM_026515	NM_019797
Cluster527	2	NM_019755	NM_175097
Cluster528	2	NM_026370	NM_133351
Cluster529	2	NM_177159	NM_013646
Cluster530	2	NM_021894	NM_021895
Cluster531	2	NM_010390	NM_010392
Cluster532	2	NM_177062	NM_181072
Cluster533	2	NM_007931	NM_172660
Cluster534	2	NM_178702	NM_019943
Cluster535	2	NM_016800	NM_009705
Cluster536	2	NM_016755	NM_008065
Cluster537	2	NM_001001184	NM_027973
Cluster538	2	NM_175463	NM_010274
Cluster539	2	NM_021432	NM_028705
Cluster540	2	NM_017462	NM_145946
Cluster541	2	NM_145617	NM_175206
Cluster542	2	NM_172124	NM_028534
Cluster543	2	NM_007798	NM_010191
Cluster544	2	NM_009447	NM_011494
Cluster545	2	NM_011675	NM_145145
Cluster546	2	NM_016664	NM_011698
Cluster547	2	NM_138302	NM_025795
Cluster548	2	NM_177075	NM_133769
Cluster549	2	NM_145520	NM_178693
Cluster550	2	NM_175232	NM_007478
Cluster551	2	NM_177778	NM_015807
Cluster552	2	NM_183259	NM_130454
Cluster553	2	NM_133797	NM_176987
Cluster554	2	NM_020497	NM_016925
Cluster555	2	NM_175249	NM_030889
Cluster556	2	NM_181048	NM_153137
Cluster557	2	NM_177311	NM_011523
Cluster558	2	NM_001003893	NM_001003898
Cluster559	2	NM_025279	NM_028904
Cluster560	2	NM_173033	NM_021883
Cluster561	2	NM_009244	NM_009246
Cluster562	2	NM_026399	NM_201408
Cluster563	2	NM_133969	NM_008455
Cluster564	2	NM_023058	NM_023824
Cluster565	2	NM_145632	NM_028314
Cluster566	2	NM_144832	NM_001001333
Cluster567	2	NM_011839	NM_030695
Cluster568	2	NM_028976	NM_026236

## Sheet: Zebrafish OGCs
Cluster_nr	components	RefSeq Accession Nr
Cluster1	6	NM_001006071	NM_205730	NM_145118	NM_001001593	NM_200039	NM_001002664
Cluster2	6	NM_001002749	NM_178295	NM_001003823	NM_001003826	NM_001002504	NM_200478
Cluster3	6	NM_001002533	NM_001002100	NM_199617	NM_001009989	NM_001002754	NM_199583
Cluster4	6	NM_200611	NM_131524	NM_201485	NM_001003598	NM_001005953	NM_214704
Cluster5	5	NM_198347	NM_001011882	NM_001007292	NM_198341	NM_198350
Cluster6	4	NM_199797	NM_001003833	NM_201089	NM_001004114
Cluster7	4	NM_205655	NM_213379	NM_001007337	NM_200718
Cluster8	4	NM_201341	NM_213505	NM_201577	NM_201470
Cluster9	4	NM_199802	NM_001002166	NM_212772	NM_001002152
Cluster10	4	NM_001003737	NM_001005954	NM_001003450	NM_001003426
Cluster11	4	NM_201162	NM_001008610	NM_131547	NM_212660
Cluster12	3	NM_130981	NM_001004568	NM_199898
Cluster13	3	NM_131550	NM_200097	NM_001002692
Cluster14	3	NM_131661	NM_131653	NM_198355
Cluster15	3	NM_212982	NM_201170	NM_001007454
Cluster16	3	NM_178302	NM_131018	NM_212832
Cluster17	3	NM_213206	NM_212903	NM_214698
Cluster18	3	NM_198987	NM_199616	NM_001002081
Cluster19	3	NM_200128	NM_001002302	NM_199813
Cluster20	3	NM_001007391	NM_200470	NM_199625
Cluster21	3	NM_213504	NM_001012379	NM_201460
Cluster22	3	NM_001002225	NM_001002308	NM_178133
Cluster23	3	NM_213078	NM_001002865	NM_213381
Cluster24	3	NM_214767	NM_194423	NM_212797
Cluster25	3	NM_001007181	NM_001002181	NM_212562
Cluster26	3	NM_212850	NM_200660	NM_131716
Cluster27	2	NM_207074	NM_200749
Cluster28	2	NM_200902	NM_212791
Cluster29	2	NM_199941	NM_001009892
Cluster30	2	NM_001012388	NM_001001944
Cluster31	2	NM_001006026	NM_001002373
Cluster32	2	NM_205558	NM_212610
Cluster33	2	NM_001008734	NM_001002210
Cluster34	2	NM_001002126	NM_200402
Cluster35	2	NM_173246	NM_201130
Cluster36	2	NM_213353	NM_131010
Cluster37	2	NM_001002174	NM_200793
Cluster38	2	NM_200756	NM_212893
Cluster39	2	NM_001002135	NM_001007346
Cluster40	2	NM_207182	NM_001003591
Cluster41	2	NM_205645	NM_199818
Cluster42	2	NM_001006003	NM_207091
Cluster43	2	NM_001007437	NM_212572
Cluster44	2	NM_205623	NM_131357
Cluster45	2	NM_200528	NM_213170
Cluster46	2	NM_199653	NM_212885
Cluster47	2	NM_214768	NM_001003514
Cluster48	2	NM_001002456	NM_200646
Cluster49	2	NM_001007106	NM_001002557
Cluster50	2	NM_199430	NM_001002432
Cluster51	2	NM_212849	NM_198914
Cluster52	2	NM_131026	NM_200664
Cluster53	2	NM_213432	NM_200134
Cluster54	2	NM_200936	NM_001007295
Cluster55	2	NM_213405	NM_205620
Cluster56	2	NM_213401	NM_212567
Cluster57	2	NM_001005776	NM_001007396
Cluster58	2	NM_213419	NM_213107
Cluster59	2	NM_131633	NM_131481
Cluster60	2	NM_152967	NM_205659
Cluster61	2	NM_199699	NM_001003856
Cluster62	2	NM_152970	NM_001005978
Cluster63	2	NM_213435	NM_173224
Cluster64	2	NM_200628	NM_131533
Cluster65	2	NM_213318	NM_001002111
Cluster66	2	NM_001009588	NM_001009589
Cluster67	2	NM_001002088	NM_130937
Cluster68	2	NM_214743	NM_212873
Cluster69	2	NM_200654	NM_001007198
Cluster70	2	NM_212796	NM_214761
Cluster71	2	NM_200252	NM_213320
Cluster72	2	NM_200641	NM_001001949
Cluster73	2	NM_200933	NM_194273
Cluster74	2	NM_200915	NM_205677
Cluster75	2	NM_199806	NM_199536
Cluster76	2	NM_001007216	NM_152941
Cluster77	2	NM_212675	NM_205610
Cluster78	2	NM_200578	NM_131432
Cluster79	2	NM_001005966	NM_001003468
Cluster80	2	NM_212681	NM_200474
Cluster81	2	NM_212990	NM_173236
Cluster82	2	NM_001002644	NM_001002705
Cluster83	2	NM_001004669	NM_199868
Cluster84	2	NM_200732	NM_001002753
Cluster85	2	NM_001003579	NM_194406
Cluster86	2	NM_131049	NM_198808
Cluster87	2	NM_001004509	NM_212831
Cluster88	2	NM_001004662	NM_200070
Cluster89	2	NM_131118	NM_131117
Cluster90	2	NM_194420	NM_213412
Cluster91	2	NM_001002219	NM_213436
Cluster92	2	NM_131758	NM_001012312
Cluster93	2	NM_001002124	NM_213123
Cluster94	2	NM_213265	NM_173243
Cluster95	2	NM_200229	NM_201095
Cluster96	2	NM_001004579	NM_153673
Cluster97	2	NM_131854	NM_001012497
Cluster98	2	NM_001006074	NM_001002499
Cluster99	2	NM_001002399	NM_199870
Cluster100	2	NM_001005318	NM_200095
Cluster101	2	NM_199985	NM_200410
Cluster102	2	NM_201128	NM_214772
Cluster103	2	NM_212967	NM_131877
Cluster104	2	NM_213110	NM_213009
Cluster105	2	NM_130928	NM_200846
Cluster106	2	NM_152955	NM_130909
Cluster107	2	NM_001004123	NM_200836
Cluster108	2	NM_130940	NM_212718

## Sheet: FruitFly OGCs
Cluster_nr	components	RefSeq Accession Nr
Cluster1	15	NM_132749	NM_078602	NM_132748	NM_139271	NM_132750	NM_132751	NM_167418	NM_132753	NM_132754	NM_132755	NM_132756	NM_132757	NM_132758	NM_132759	NM_167420
Cluster2	13	NM_139896	NM_168229	NM_139889	NM_206298	NM_168226	NM_168227	NM_168228	NM_139893	NM_139894	NM_139888	NM_139892	NM_139897	NM_139898
Cluster3	9	NM_176579	NM_143384	NM_143386	NM_143388	NM_143389	NM_057927	NM_143387	NM_170381	NM_176581
Cluster4	9	NM_057329	NM_166960	NM_130694	NM_057593	NM_080321	NM_057307	NM_057596	NM_057369	NM_130698
Cluster5	8	NM_136970	NM_165937	NM_136967	NM_165938	NM_136966	NM_165945	NM_136968	NM_136969
Cluster6	8	NM_142545	NM_169854	NM_142546	NM_142547	NM_142542	NM_169855	NM_169856	NM_169857
Cluster7	8	NM_164973	NM_164972	NM_164974	NM_144309	NM_135678	NM_135679	NM_135680	NM_135681
Cluster8	8	NM_168001	NM_139528	NM_167998	NM_176277	NM_168002	NM_176278	NM_176279	NM_139532
Cluster9	8	NM_132254	NM_206655	NM_132255	NM_132256	NM_132257	NM_078532	NM_078533	NM_132253
Cluster10	7	NM_138262	NM_167874	NM_138261	NM_080051	NM_167876	NM_138263	NM_138264
Cluster11	7	NM_057828	NM_165175	NM_165171	NM_057816	NM_078861	NM_165170	NM_206000
Cluster12	7	NM_136419	NM_165508	NM_080065	NM_136417	NM_080112	NM_136418	NM_176099
Cluster13	7	NM_165067	NM_205983	NM_205984	NM_135837	NM_135838	NM_135839	NM_135840
Cluster14	6	NM_139671	NM_168102	NM_139668	NM_139669	NM_139670	NM_144452
Cluster15	6	NM_140084	NM_168356	NM_140082	NM_140083	NM_140085	NM_168358
Cluster16	6	NM_167541	NM_132932	NM_167539	NM_167540	NM_167542	NM_167543
Cluster17	6	NM_167536	NM_167535	NM_132920	NM_132921	NM_132922	NM_132923
Cluster18	6	NM_165687	NM_136663	NM_206064	NM_206065	NM_165685	NM_165686
Cluster19	6	NM_175942	NM_057504	NM_134673	NM_134674	NM_164379	NM_164380
Cluster20	6	NM_175975	NM_135071	NM_164636	NM_135072	NM_135073	NM_135074
Cluster21	6	NM_166260	NM_057661	NM_166259	NM_057464	NM_137431	NM_137432
Cluster22	6	NM_135092	NM_135091	NM_135090	NM_135093	NM_164644	NM_164645
Cluster23	6	NM_142866	NM_142868	NM_170048	NM_142864	NM_142865	NM_142867
Cluster24	5	NM_142839	NM_142842	NM_142840	NM_142841	NM_143984
Cluster25	5	NM_166926	NM_166921	NM_130619	NM_130621	NM_130622
Cluster26	5	NM_176100	NM_136458	NM_136461	NM_136462	NM_058125
Cluster27	5	NM_078537	NM_176713	NM_132285	NM_167173	NM_132286
Cluster28	5	NM_206195	NM_057410	NM_166460	NM_166461	NM_137743
Cluster29	5	NM_135817	NM_057977	NM_135816	NM_135818	NM_135819
Cluster30	5	NM_137521	NM_176229	NM_137520	NM_166303	NM_166304
Cluster31	5	NM_206001	NM_135968	NM_135967	NM_135969	NM_078864
Cluster32	5	NM_165987	NM_137029	NM_165988	NM_137030	NM_165989
Cluster33	5	NM_165293	NM_057852	NM_136118	NM_136120	NM_136119
Cluster34	5	NM_206103	NM_057738	NM_176161	NM_165966	NM_057907
Cluster35	5	NM_176063	NM_206008	NM_136163	NM_080519	NM_136167
Cluster36	5	NM_133034	NM_167594	NM_167597	NM_133033	NM_144232
Cluster37	5	NM_144032	NM_167734	NM_167738	NM_144031	NM_134599
Cluster38	5	NM_144077	NM_139609	NM_139610	NM_144078	NM_139611
Cluster39	5	NM_170227	NM_170654	NM_143135	NM_170226	NM_143136
Cluster40	5	NM_140748	NM_168745	NM_140745	NM_140749	NM_140747
Cluster41	5	NM_164316	NM_164317	NM_141180	NM_141182	NM_141179
Cluster42	5	NM_137052	NM_079007	NM_137050	NM_137051	NM_137053
Cluster43	5	NM_137627	NM_153771	NM_137628	NM_137629	NM_153772
Cluster44	5	NM_176337	NM_168667	NM_079383	NM_206386	NM_079384
Cluster45	5	NM_130482	NM_130483	NM_130481	NM_080290	NM_166839
Cluster46	5	NM_136628	NM_206062	NM_080371	NM_080089	NM_136629
Cluster47	5	NM_140566	NM_080497	NM_140563	NM_140564	NM_140565
Cluster48	5	NM_135931	NM_078855	NM_135928	NM_165139	NM_165140
Cluster49	4	NM_167256	NM_079921	NM_144208	NM_132426
Cluster50	4	NM_078769	NM_135218	NM_143767	NM_078770
Cluster51	4	NM_140923	NM_079453	NM_140922	NM_140924
Cluster52	4	NM_170135	NM_170129	NM_142975	NM_142974
Cluster53	4	NM_133027	NM_167581	NM_133024	NM_170659
Cluster54	4	NM_139395	NM_058102	NM_139394	NM_139396
Cluster55	4	NM_135110	NM_135112	NM_135109	NM_135111
Cluster56	4	NM_140492	NM_140493	NM_140494	NM_168609
Cluster57	4	NM_136847	NM_136846	NM_136849	NM_136850
Cluster58	4	NM_176409	NM_169147	NM_169148	NM_141408
Cluster59	4	NM_169917	NM_169918	NM_142652	NM_142653
Cluster60	4	NM_142050	NM_169550	NM_079621	NM_142048
Cluster61	4	NM_140051	NM_140053	NM_170633	NM_079277
Cluster62	4	NM_132441	NM_167260	NM_167261	NM_132443
Cluster63	4	NM_136684	NM_165716	NM_165715	NM_136685
Cluster64	4	NM_134586	NM_167727	NM_134588	NM_134591
Cluster65	4	NM_136493	NM_176103	NM_136491	NM_165575
Cluster66	4	NM_142694	NM_169946	NM_142695	NM_142696
Cluster67	4	NM_142044	NM_142045	NM_142046	NM_142047
Cluster68	4	NM_166329	NM_166326	NM_079066	NM_137553
Cluster69	4	NM_164794	NM_135341	NM_164791	NM_164793
Cluster70	4	NM_132789	NM_132788	NM_132790	NM_078607
Cluster71	4	NM_079685	NM_142594	NM_169881	NM_057943
Cluster72	4	NM_167228	NM_132394	NM_167226	NM_132395
Cluster73	4	NM_057286	NM_166509	NM_137797	NM_166512
Cluster74	4	NM_169482	NM_141982	NM_169484	NM_141984
Cluster75	4	NM_139688	NM_168110	NM_079208	NM_139686
Cluster76	4	NM_142145	NM_142144	NM_057500	NM_206492
Cluster77	4	NM_140980	NM_168863	NM_140979	NM_140981
Cluster78	4	NM_169417	NM_169414	NM_141839	NM_169418
Cluster79	4	NM_141056	NM_141055	NM_206414	NM_141054
Cluster80	4	NM_135785	NM_165036	NM_135787	NM_135786
Cluster81	4	NM_165484	NM_136382	NM_136381	NM_165483
Cluster82	4	NM_140440	NM_079343	NM_168581	NM_168585
Cluster83	4	NM_057377	NM_057353	NM_140670	NM_140671
Cluster84	4	NM_134826	NM_134825	NM_134827	NM_134828
Cluster85	4	NM_168692	NM_140673	NM_140674	NM_206391
Cluster86	4	NM_139366	NM_139367	NM_139369	NM_139368
Cluster87	4	NM_170089	NM_170088	NM_142921	NM_170087
Cluster88	4	NM_132685	NM_132684	NM_132686	NM_167380
Cluster89	4	NM_168747	NM_079406	NM_080281	NM_168746
Cluster90	4	NM_135056	NM_164619	NM_135057	NM_144359
Cluster91	4	NM_137802	NM_166514	NM_137800	NM_079920
Cluster92	4	NM_135636	NM_080362	NM_057980	NM_144308
Cluster93	4	NM_079031	NM_137228	NM_137229	NM_137230
Cluster94	4	NM_167409	NM_167408	NM_167407	NM_132732
Cluster95	4	NM_132216	NM_132214	NM_132217	NM_132218
Cluster96	4	NM_134582	NM_134581	NM_144033	NM_134584
Cluster97	4	NM_138185	NM_167832	NM_138186	NM_079147
Cluster98	3	NM_166256	NM_137429	NM_137428
Cluster99	3	NM_140590	NM_140591	NM_140592
Cluster100	3	NM_206341	NM_168474	NM_079303
Cluster101	3	NM_079246	NM_139944	NM_139945
Cluster102	3	NM_164996	NM_164997	NM_164998
Cluster103	3	NM_137396	NM_137395	NM_080533
Cluster104	3	NM_139378	NM_079161	NM_139377
Cluster105	3	NM_167617	NM_133066	NM_167618
Cluster106	3	NM_079469	NM_206408	NM_206409
Cluster107	3	NM_080208	NM_057805	NM_134905
Cluster108	3	NM_164756	NM_164758	NM_135288
Cluster109	3	NM_132762	NM_078604	NM_206715
Cluster110	3	NR_001738	NM_176177	NM_137209
Cluster111	3	NM_139975	NM_139976	NM_139974
Cluster112	3	NM_079134	NM_138132	NM_138133
Cluster113	3	NM_137732	NM_166442	NM_166440
Cluster114	3	NM_176179	NM_137214	NM_166117
Cluster115	3	NM_079732	NM_170043	NM_079731
Cluster116	3	NM_168054	NM_079953	NM_080071
Cluster117	3	NM_170583	NM_143646	NM_170581
Cluster118	3	NM_206218	NM_079127	NM_166683
Cluster119	3	NM_166059	NM_057883	NM_079018
Cluster120	3	NM_136496	NM_136495	NM_136497
Cluster121	3	NM_206245	NM_139470	NM_167950
Cluster122	3	NM_170533	NM_079860	NM_170532
Cluster123	3	NM_143270	NM_079801	NM_143742
Cluster124	3	NM_079170	NM_139497	NM_167968
Cluster125	3	NM_132695	NM_176727	NM_132696
Cluster126	3	NM_141871	NM_169439	NM_141869
Cluster127	3	NM_136974	NM_058084	NM_057637
Cluster128	3	NM_137871	NM_137870	NM_166551
Cluster129	3	NM_176109	NM_176108	NM_057579
Cluster130	3	NM_142070	NM_169566	NM_142069
Cluster131	3	NM_057873	NM_058115	NM_058070
Cluster132	3	NM_168053	NM_139596	NM_139597
Cluster133	3	NM_140346	NM_140345	NM_168520
Cluster134	3	NM_135463	NM_143754	NM_135462
Cluster135	3	NM_165732	NM_078948	NM_136705
Cluster136	3	NM_141779	NM_141780	NM_169373
Cluster137	3	NM_140500	NM_140501	NM_140499
Cluster138	3	NM_165098	NM_078845	NM_205996
Cluster139	3	NM_080254	NM_057214	NM_164960
Cluster140	3	NM_170179	NM_143048	NM_170178
Cluster141	3	NM_135648	NM_135649	NM_135650
Cluster142	3	NM_141199	NM_164341	NM_144068
Cluster143	3	NM_141820	NM_169390	NM_169392
Cluster144	3	NM_079057	NM_133166	NM_166279
Cluster145	3	NM_166690	NM_138129	NM_166691
Cluster146	3	NM_176552	NM_142955	NM_079751
Cluster147	3	NM_136694	NM_136693	NM_136695
Cluster148	3	NM_130604	NM_130602	NM_166915
Cluster149	3	NM_141006	NM_168876	NM_079464
Cluster150	3	NM_142490	NM_057656	NM_142491
Cluster151	3	NM_078925	NM_165516	NM_165517
Cluster152	3	NM_130592	NM_166910	NM_130594
Cluster153	3	NM_169200	NM_079546	NM_141488
Cluster154	3	NM_170161	NM_170159	NM_170158
Cluster155	3	NM_078865	NM_135993	NM_165215
Cluster156	3	NM_139550	NM_139549	NM_139548
Cluster157	3	NM_141993	NM_141995	NM_141994
Cluster158	3	NM_058017	NM_130578	NM_130580
Cluster159	3	NM_135611	NM_164944	NM_164945
Cluster160	3	NM_138164	NM_079916	NM_080383
Cluster161	3	NM_135614	NM_078817	NM_135613
Cluster162	3	NM_141551	NM_057876	NM_141552
Cluster163	3	NM_058064	NM_164718	NM_164719
Cluster164	3	NM_080011	NM_131951	NM_131952
Cluster165	3	NM_164402	NM_164401	NM_134717
Cluster166	3	NM_142256	NM_142255	NM_142254
Cluster167	3	NM_137962	NM_137961	NM_057626
Cluster168	3	NM_132773	NM_132774	NM_132775
Cluster169	3	NM_139472	NM_139474	NM_139473
Cluster170	3	NM_079268	NM_140044	NM_140045
Cluster171	3	NM_142638	NM_079691	NM_079692
Cluster172	3	NM_165628	NM_176106	NM_165629
Cluster173	3	NM_057442	NM_176038	NM_176039
Cluster174	3	NM_080136	NM_080294	NM_130491
Cluster175	3	NM_169411	NM_141835	NM_141837
Cluster176	3	NM_144449	NM_168171	NM_079223
Cluster177	3	NM_141336	NM_169110	NM_141337
Cluster178	3	NM_142001	NM_079617	NM_142002
Cluster179	3	NM_136429	NM_165522	NM_136428
Cluster180	3	NM_206541	NM_169997	NM_142755
Cluster181	3	NM_080000	NM_140461	NM_140460
Cluster182	3	NM_169699	NM_142265	NM_169704
Cluster183	3	NM_165680	NM_136654	NM_165681
Cluster184	3	NM_176433	NM_057751	NM_176436
Cluster185	3	NM_169477	NM_079607	NM_141968
Cluster186	3	NM_080369	NM_080142	NM_136480
Cluster187	3	NM_135114	NM_164661	NM_164662
Cluster188	3	NM_170165	NM_170164	NM_170163
Cluster189	3	NM_137256	NM_137255	NM_079035
Cluster190	3	NM_167230	NM_132399	NM_132401
Cluster191	3	NM_142553	NM_079681	NM_142555
Cluster192	3	NM_135489	NM_135487	NM_176006
Cluster193	3	NM_142466	NM_142464	NM_142465
Cluster194	3	NM_079059	NM_137490	NM_166290
Cluster195	3	NM_135997	NM_135995	NM_135996
Cluster196	3	NM_166170	NM_079972	NM_057918
Cluster197	3	NM_167163	NM_132266	NM_080341
Cluster198	3	NM_139849	NM_079233	NM_139850
Cluster199	3	NM_139966	NM_139965	NM_168275
Cluster200	3	NM_140127	NM_168397	NM_140129
Cluster201	3	NM_139423	NM_079163	NM_139422
Cluster202	3	NM_132689	NM_080180	NM_132688
Cluster203	3	NM_137231	NM_137232	NM_143774
Cluster204	3	NM_168097	NM_080195	NM_168098
Cluster205	3	NM_137137	NM_166063	NM_166064
Cluster206	3	NM_079407	NM_168751	NM_168752
Cluster207	3	NM_142093	NM_142094	NM_057421
Cluster208	3	NM_142748	NM_169991	NM_142749
Cluster209	3	NM_142237	NM_169674	NM_142238
Cluster210	3	NM_144045	NM_079096	NM_137944
Cluster211	3	NM_138253	NM_176271	NM_138251
Cluster212	3	NM_167395	NM_132719	NM_132720
Cluster213	3	NM_168142	NM_079217	NM_168141
Cluster214	3	NM_168100	NM_079917	NM_168101
Cluster215	3	NM_142428	NM_142427	NM_142426
Cluster216	3	NM_168379	NM_176309	NM_206315
Cluster217	3	NM_078682	NM_080122	NM_133098
Cluster218	3	NM_134535	NM_078695	NM_134536
Cluster219	3	NM_169487	NM_141988	NM_079611
Cluster220	3	NM_137707	NM_057288	NM_137708
Cluster221	3	NM_132639	NM_167354	NM_167355
Cluster222	3	NM_079454	NM_168838	NM_168836
Cluster223	3	NM_057519	NM_170550	NM_057882
Cluster224	3	NM_080713	NM_057469	NM_136178
Cluster225	3	NM_142809	NM_176540	NM_170026
Cluster226	3	NM_143066	NM_170190	NM_170191
Cluster227	3	NM_057310	NM_142529	NM_142530
Cluster228	3	NM_134764	NM_134763	NM_134761
Cluster229	3	NM_169309	NM_169310	NM_141685
Cluster230	3	NM_165251	NM_165249	NM_078870
Cluster231	3	NM_132961	NM_132962	NM_167554
Cluster232	3	NM_169180	NM_141458	NM_057356
Cluster233	3	NM_144376	NM_136674	NM_144375
Cluster234	3	NM_168758	NM_168755	NM_168759
Cluster235	3	NM_134663	NM_134664	NM_134665
Cluster236	3	NM_137179	NM_079935	NM_206120
Cluster237	3	NM_165617	NM_143777	NM_165616
Cluster238	3	NM_176258	NM_138171	NM_138170
Cluster239	3	NM_165964	NM_136985	NM_079000
Cluster240	3	NM_080364	NM_165014	NM_165015
Cluster241	3	NM_143318	NM_143319	NM_170345
Cluster242	3	NM_169927	NM_169923	NM_169924
Cluster243	3	NM_165776	NM_078961	NM_165778
Cluster244	3	NM_140192	NM_140194	NM_140193
Cluster245	3	NM_176405	NM_169018	NM_141235
Cluster246	3	NM_166517	NM_166516	NM_137805
Cluster247	3	NM_057691	NM_137005	NM_144126
Cluster248	3	NM_078921	NM_080251	NM_136415
Cluster249	3	NM_139919	NM_139918	NM_080041
Cluster250	3	NM_206678	NM_167235	NM_132408
Cluster251	3	NM_137323	NM_137321	NM_137322
Cluster252	3	NM_132238	NM_078527	NM_167151
Cluster253	3	NM_136955	NM_136954	NM_165918
Cluster254	3	NM_140840	NM_140841	NM_140842
Cluster255	3	NM_132915	NM_078653	NM_132916
Cluster256	3	NM_079641	NM_142191	NM_142190
Cluster257	3	NM_142131	NM_142132	NM_169602
Cluster258	3	NM_079799	NM_079798	NM_170295
Cluster259	3	NM_167995	NM_167996	NM_139521
Cluster260	3	NM_176376	NM_176378	NM_141032
Cluster261	3	NM_167879	NM_176272	NM_138266
Cluster262	3	NM_169830	NM_142483	NM_142484
Cluster263	3	NM_133012	NM_167576	NM_133013
Cluster264	3	NM_170232	NM_170231	NM_143148
Cluster265	3	NM_140147	NM_168417	NM_140146
Cluster266	3	NM_168447	NM_140184	NM_080275
Cluster267	3	NM_139699	NM_168111	NM_139697
Cluster268	3	NM_166990	NM_166989	NM_206621
Cluster269	3	NM_140241	NM_206340	NM_140243
Cluster270	3	NM_143732	NM_166876	NM_166877
Cluster271	3	NM_134732	NM_080067	NM_134731
Cluster272	3	NM_137366	NM_079046	NM_137367
Cluster273	3	NM_170557	NM_079871	NM_143620
Cluster274	3	NM_135578	NM_164935	NM_135579
Cluster275	3	NM_140095	NM_143716	NM_140094
Cluster276	3	NM_057470	NM_138240	NM_138241
Cluster277	3	NM_136825	NM_136826	NM_058032
Cluster278	3	NM_137164	NM_080153	NM_166075
Cluster279	3	NM_078856	NM_165143	NM_144318
Cluster280	3	NM_168037	NM_139569	NM_168040
Cluster281	3	NM_080314	NM_080162	NM_080029
Cluster282	3	NM_143965	NM_057506	NM_142459
Cluster283	3	NM_057910	NM_135950	NM_057909
Cluster284	3	NM_139929	NM_139928	NM_139930
Cluster285	3	NM_137789	NM_137788	NM_166500
Cluster286	3	NM_170251	NM_170250	NM_143187
Cluster287	3	NM_167992	NM_139519	NM_079174
Cluster288	3	NM_141442	NM_169175	NM_169176
Cluster289	3	NM_170229	NM_143146	NM_143147
Cluster290	3	NM_136690	NM_136688	NM_165718
Cluster291	3	NM_165009	NM_165007	NM_135716
Cluster292	3	NM_140042	NM_168325	NM_168326
Cluster293	3	NM_170357	NM_143340	NM_170360
Cluster294	3	NM_134624	NM_134625	NM_078713
Cluster295	3	NM_141269	NM_169039	NM_169046
Cluster296	3	NM_142360	NM_142359	NM_142361
Cluster297	3	NM_166029	NM_080376	NM_137079
Cluster298	3	NM_136177	NM_136176	NM_165319
Cluster299	3	NM_166245	NM_137401	NM_137403
Cluster300	3	NM_141490	NM_141491	NM_079547
Cluster301	2	NM_170430	NM_143474
Cluster302	2	NM_132023	NM_167045
Cluster303	2	NM_166645	NM_057877
Cluster304	2	NM_206026	NM_144056
Cluster305	2	NM_166452	NM_166453
Cluster306	2	NM_134543	NM_078696
Cluster307	2	NM_141830	NM_141829
Cluster308	2	NM_134983	NM_134984
Cluster309	2	NM_078917	NM_078918
Cluster310	2	NM_136673	NM_136672
Cluster311	2	NM_143454	NM_057740
Cluster312	2	NM_136744	NM_165772
Cluster313	2	NM_057868	NM_165949
Cluster314	2	NM_167928	NM_139427
Cluster315	2	NM_135354	NM_135353
Cluster316	2	NM_140249	NM_168475
Cluster317	2	NM_206770	NM_132948
Cluster318	2	NM_165866	NM_165863
Cluster319	2	NM_141605	NM_169254
Cluster320	2	NM_142112	NM_142111
Cluster321	2	NM_141713	NM_141712
Cluster322	2	NM_137415	NM_137416
Cluster323	2	NM_139724	NM_139723
Cluster324	2	NM_078569	NM_132499
Cluster325	2	NM_141184	NM_080126
Cluster326	2	NM_170030	NM_142815
Cluster327	2	NM_137977	NM_137978
Cluster328	2	NM_144080	NM_168095
Cluster329	2	NM_140816	NM_140817
Cluster330	2	NM_140497	NM_140498
Cluster331	2	NM_137518	NM_137519
Cluster332	2	NM_135193	NM_135194
Cluster333	2	NM_142202	NM_142203
Cluster334	2	NM_141309	NM_169087
Cluster335	2	NM_137192	NM_166095
Cluster336	2	NM_167646	NM_167647
Cluster337	2	NM_168278	NM_168281
Cluster338	2	NM_143630	NM_170573
Cluster339	2	NM_167454	NM_057388
Cluster340	2	NM_057737	NM_139400
Cluster341	2	NM_137297	NM_137298
Cluster342	2	NM_137084	NM_144123
Cluster343	2	NM_057255	NM_079703
Cluster344	2	NM_170512	NM_170510
Cluster345	2	NM_141649	NM_141648
Cluster346	2	NM_135767	NM_135768
Cluster347	2	NM_137718	NM_137719
Cluster348	2	NM_079822	NM_058133
Cluster349	2	NM_079434	NM_080528
Cluster350	2	NM_166297	NM_137504
Cluster351	2	NM_138189	NM_144356
Cluster352	2	NM_132876	NM_132877
Cluster353	2	NM_168190	NM_079227
Cluster354	2	NM_138048	NM_079115
Cluster355	2	NM_165326	NM_080115
Cluster356	2	NM_169036	NM_141267
Cluster357	2	NM_169403	NM_141832
Cluster358	2	NM_165213	NM_135992
Cluster359	2	NM_136435	NM_136436
Cluster360	2	NM_139806	NM_139807
Cluster361	2	NM_176293	NM_139813
Cluster362	2	NM_142727	NM_079715
Cluster363	2	NM_080516	NM_167954
Cluster364	2	NM_136115	NM_136114
Cluster365	2	NM_139990	NM_168283
Cluster366	2	NM_137234	NM_166134
Cluster367	2	NM_137394	NM_079055
Cluster368	2	NM_136229	NM_206018
Cluster369	2	NM_166835	NM_130479
Cluster370	2	NM_136261	NM_165370
Cluster371	2	NM_132308	NM_132309
Cluster372	2	NM_132433	NM_132434
Cluster373	2	NM_136616	NM_136615
Cluster374	2	NM_137411	NM_137412
Cluster375	2	NM_135559	NM_057540
Cluster376	2	NM_139843	NM_139844
Cluster377	2	NM_132228	NM_132227
Cluster378	2	NM_169223	NM_141545
Cluster379	2	NM_134720	NM_134719
Cluster380	2	NM_079269	NM_140046
Cluster381	2	NM_141306	NM_169084
Cluster382	2	NM_169222	NM_080228
Cluster383	2	NM_140415	NM_168566
Cluster384	2	NM_135572	NM_135573
Cluster385	2	NM_079108	NM_166627
Cluster386	2	NM_140985	NM_140984
Cluster387	2	NM_132501	NM_132500
Cluster388	2	NM_165027	NM_135764
Cluster389	2	NM_143725	NM_169911
Cluster390	2	NM_080707	NM_135244
Cluster391	2	NM_142781	NM_142780
Cluster392	2	NM_079570	NM_141665
Cluster393	2	NM_176156	NM_165909
Cluster394	2	NM_169499	NM_079618
Cluster395	2	NM_079481	NM_141104
Cluster396	2	NM_165300	NM_057412
Cluster397	2	NM_132995	NM_132994
Cluster398	2	NM_132244	NM_080340
Cluster399	2	NM_169594	NM_142121
Cluster400	2	NM_166028	NM_137078
Cluster401	2	NM_132111	NM_132110
Cluster402	2	NM_141642	NM_141641
Cluster403	2	NM_176382	NM_141036
Cluster404	2	NM_140323	NM_140324
Cluster405	2	NM_169151	NM_141417
Cluster406	2	NM_142242	NM_057393
Cluster407	2	NM_079053	NM_079054
Cluster408	2	NM_140898	NM_140897
Cluster409	2	NM_079248	NM_139954
Cluster410	2	NM_080189	NM_079959
Cluster411	2	NM_206420	NM_206421
Cluster412	2	NM_078790	NM_135391
Cluster413	2	NM_166724	NM_166721
Cluster414	2	NM_136205	NM_136204
Cluster415	2	NM_142959	NM_142960
Cluster416	2	NM_137342	NM_137341
Cluster417	2	NM_079648	NM_079649
Cluster418	2	NM_057302	NM_142917
Cluster419	2	NM_079963	NM_166079
Cluster420	2	NM_079131	NM_138123
Cluster421	2	NM_138100	NM_138099
Cluster422	2	NM_079222	NM_168168
Cluster423	2	NM_132946	NM_132945
Cluster424	2	NM_141026	NM_141027
Cluster425	2	NM_132130	NM_167095
Cluster426	2	NM_136055	NM_136054
Cluster427	2	NM_140058	NM_140059
Cluster428	2	NM_132376	NM_132375
Cluster429	2	NM_142617	NM_142616
Cluster430	2	NM_141291	NM_169063
Cluster431	2	NM_136078	NM_136079
Cluster432	2	NM_137265	NM_137266
Cluster433	2	NM_137332	NM_137333
Cluster434	2	NM_143471	NM_057303
Cluster435	2	NM_142847	NM_079730
Cluster436	2	NM_176764	NM_134484
Cluster437	2	NM_143739	NM_167822
Cluster438	2	NM_057838	NM_136444
Cluster439	2	NM_080301	NM_130600
Cluster440	2	NM_136470	NM_136471
Cluster441	2	NM_140556	NM_168637
Cluster442	2	NM_058055	NM_167917
Cluster443	2	NM_169660	NM_206496
Cluster444	2	NM_168602	NM_140477
Cluster445	2	NM_136431	NM_057385
Cluster446	2	NM_137034	NM_057510
Cluster447	2	NM_057267	NM_134533
Cluster448	2	NM_139981	NM_139982
Cluster449	2	NM_130502	NM_130503
Cluster450	2	NM_136138	NM_136137
Cluster451	2	NM_135036	NM_080361
Cluster452	2	NM_132881	NM_078639
Cluster453	2	NM_168293	NM_139998
Cluster454	2	NM_133090	NM_058151
Cluster455	2	NM_136514	NM_057554
Cluster456	2	NM_133087	NM_133086
Cluster457	2	NM_168953	NM_079491
Cluster458	2	NM_142606	NM_142605
Cluster459	2	NM_164685	NM_164682
Cluster460	2	NM_137848	NM_137847
Cluster461	2	NM_168448	NM_140186
Cluster462	2	NM_132898	NM_078646
Cluster463	2	NM_141716	NM_141717
Cluster464	2	NM_078749	NM_135023
Cluster465	2	NM_143444	NM_143445
Cluster466	2	NM_079858	NM_143576
Cluster467	2	NM_170435	NM_143480
Cluster468	2	NM_142796	NM_142797
Cluster469	2	NM_131950	NM_080334
Cluster470	2	NM_078494	NM_132008
Cluster471	2	NM_136250	NM_136249
Cluster472	2	NM_058120	NM_137152
Cluster473	2	NM_057285	NM_135937
Cluster474	2	NM_134726	NM_134725
Cluster475	2	NM_164867	NM_057634
Cluster476	2	NM_135041	NM_164605
Cluster477	2	NM_137251	NM_137252
Cluster478	2	NM_141659	NM_141660
Cluster479	2	NM_139983	NM_139984
Cluster480	2	NM_167084	NM_132115
Cluster481	2	NM_165263	NM_136068
Cluster482	2	NM_165240	NM_165241
Cluster483	2	NM_132506	NM_080345
Cluster484	2	NM_140421	NM_140422
Cluster485	2	NM_133095	NM_133096
Cluster486	2	NM_135336	NM_057638
Cluster487	2	NM_139718	NM_139717
Cluster488	2	NM_166093	NM_080139
Cluster489	2	NM_134936	NM_134937
Cluster490	2	NM_078500	NM_132066
Cluster491	2	NM_168044	NM_139580
Cluster492	2	NM_142124	NM_142125
Cluster493	2	NM_136725	NM_136726
Cluster494	2	NM_134737	NM_164408
Cluster495	2	NM_142571	NM_169873
Cluster496	2	NM_142442	NM_142441
Cluster497	2	NM_132914	NM_167529
Cluster498	2	NM_079306	NM_140258
Cluster499	2	NM_176689	NM_132081
Cluster500	2	NM_168897	NM_141046
Cluster501	2	NM_130599	NM_130598
Cluster502	2	NM_143032	NM_143033
Cluster503	2	NM_164875	NM_135472
Cluster504	2	NM_130582	NM_057961
Cluster505	2	NM_135899	NM_135898
Cluster506	2	NM_137276	NM_137277
Cluster507	2	NM_057538	NM_141535
Cluster508	2	NM_164569	NM_164568
Cluster509	2	NM_170162	NM_143021
Cluster510	2	NM_176170	NM_166021
Cluster511	2	NM_140188	NM_168449
Cluster512	2	NM_176422	NM_176419
Cluster513	2	NM_165049	NM_135823
Cluster514	2	NM_141947	NM_141946
Cluster515	2	NM_142481	NM_058105
Cluster516	2	NM_142969	NM_142970
Cluster517	2	NM_080182	NM_080137
Cluster518	2	NM_141050	NM_168898
Cluster519	2	NM_135733	NM_165017
Cluster520	2	NM_139811	NM_139810
Cluster521	2	NM_136552	NM_165611
Cluster522	2	NM_135558	NM_135557
Cluster523	2	NM_139381	NM_139380
Cluster524	2	NM_140876	NM_140875
Cluster525	2	NM_142233	NM_142232
Cluster526	2	NM_167901	NM_139375
Cluster527	2	NM_142706	NM_142705
Cluster528	2	NM_135192	NM_135191
Cluster529	2	NM_141313	NM_141312
Cluster530	2	NM_142744	NM_142745
Cluster531	2	NM_130672	NM_166951
Cluster532	2	NM_136706	NM_136707
Cluster533	2	NM_135568	NM_135569
Cluster534	2	NM_079509	NM_141276
Cluster535	2	NM_143452	NM_143453
Cluster536	2	NM_132123	NM_132122
Cluster537	2	NM_137959	NM_079100
Cluster538	2	NM_136099	NM_165277
Cluster539	2	NM_057900	NM_058029
Cluster540	2	NM_138046	NM_138047
Cluster541	2	NM_142324	NM_169738
Cluster542	2	NM_130624	NM_130623
Cluster543	2	NM_142188	NM_142187
Cluster544	2	NM_141302	NM_169081
Cluster545	2	NM_143336	NM_143335
Cluster546	2	NM_137505	NM_137506
Cluster547	2	NM_165111	NM_165112
Cluster548	2	NM_135149	NM_135148
Cluster549	2	NM_136117	NM_165292
Cluster550	2	NM_206271	NM_080026
Cluster551	2	NM_080134	NM_080063
Cluster552	2	NM_136703	NM_144140
Cluster553	2	NM_135723	NM_135722
Cluster554	2	NM_139834	NM_139833
Cluster555	2	NM_137056	NM_137055
Cluster556	2	NM_144143	NM_165621
Cluster557	2	NM_133123	NM_133124
Cluster558	2	NM_139402	NM_139403
Cluster559	2	NM_176060	NM_165310
Cluster560	2	NM_175982	NM_135344
Cluster561	2	NM_135433	NM_135432
Cluster562	2	NM_141257	NM_141256
Cluster563	2	NM_168145	NM_168144
Cluster564	2	NM_134700	NM_134701
Cluster565	2	NM_132343	NM_132344
Cluster566	2	NM_137178	NM_137177
Cluster567	2	NM_057352	NM_136142
Cluster568	2	NM_142934	NM_142935
Cluster569	2	NM_168156	NM_168157
Cluster570	2	NM_079928	NM_135597
Cluster571	2	NM_139480	NM_139479
Cluster572	2	NM_138141	NM_138142
Cluster573	2	NM_136438	NM_136439
Cluster574	2	NM_134661	NM_078717
Cluster575	2	NM_140988	NM_140987
Cluster576	2	NM_136671	NM_057547
Cluster577	2	NM_135556	NM_057573
Cluster578	2	NM_079740	NM_142922
Cluster579	2	NM_168297	NM_079259
Cluster580	2	NM_143495	NM_143494
Cluster581	2	NM_142205	NM_142204
Cluster582	2	NM_135363	NM_135364
Cluster583	2	NM_078574	NM_132511
Cluster584	2	NM_142635	NM_143971
Cluster585	2	NM_136090	NM_080192
Cluster586	2	NM_141261	NM_080258
Cluster587	2	NM_057678	NM_142440
Cluster588	2	NM_166420	NM_137698
Cluster589	2	NM_137515	NM_137516
Cluster590	2	NM_136539	NM_136540
Cluster591	2	NM_140972	NM_140971
Cluster592	2	NM_078705	NM_078704
Cluster593	2	NM_134739	NM_134740
Cluster594	2	NM_165523	NM_165524
Cluster595	2	NM_165814	NM_080247
Cluster596	2	NM_079614	NM_141997
Cluster597	2	NM_057490	NM_176205
Cluster598	2	NM_132891	NM_132890
Cluster599	2	NM_142931	NM_176548
Cluster600	2	NM_141593	NM_141592
Cluster601	2	NM_079181	NM_079182
Cluster602	2	NM_169604	NM_142139
Cluster603	2	NM_176551	NM_170107
Cluster604	2	NM_136958	NM_176158
Cluster605	2	NM_143608	NM_170549
Cluster606	2	NM_135945	NM_135944
Cluster607	2	NM_142660	NM_079697
Cluster608	2	NM_130576	NM_057938
Cluster609	2	NM_140062	NM_140063
Cluster610	2	NM_176432	NM_176428
Cluster611	2	NM_141285	NM_079512
Cluster612	2	NM_057492	NM_175943
Cluster613	2	NM_137086	NM_137085
Cluster614	2	NM_144400	NM_143290
Cluster615	2	NM_141598	NM_169249
Cluster616	2	NM_166262	NM_137447
Cluster617	2	NM_143401	NM_143402
Cluster618	2	NM_131940	NM_131939
Cluster619	2	NM_078869	NM_165244
Cluster620	2	NM_080271	NM_143142
Cluster621	2	NM_176385	NM_141064
Cluster622	2	NM_057609	NM_136779
Cluster623	2	NM_166058	NM_137124
Cluster624	2	NM_141193	NM_141194
Cluster625	2	NM_165454	NM_078901
Cluster626	2	NM_141047	NM_141048
Cluster627	2	NM_137626	NM_058059
Cluster628	2	NM_135711	NM_135712
Cluster629	2	NM_140890	NM_079442
Cluster630	2	NM_143710	NM_132121
Cluster631	2	NM_133092	NM_078680
Cluster632	2	NM_078774	NM_164740
Cluster633	2	NM_136765	NM_136766
Cluster634	2	NM_142173	NM_142174
Cluster635	2	NM_135069	NM_135068
Cluster636	2	NM_165902	NM_165900
Cluster637	2	NM_079595	NM_141853
Cluster638	2	NM_168481	NM_168482
Cluster639	2	NM_139978	NM_168277
Cluster640	2	NM_164984	NM_144407
Cluster641	2	NM_057336	NM_057984
Cluster642	2	NM_144352	NM_139996
Cluster643	2	NM_134510	NM_134511
Cluster644	2	NM_206068	NM_136700
Cluster645	2	NM_130515	NM_130514
Cluster646	2	NM_164891	NM_058124
Cluster647	2	NM_142185	NM_142184
Cluster648	2	NM_080200	NM_135946
Cluster649	2	NM_134947	NM_134946
Cluster650	2	NM_136758	NM_078963
Cluster651	2	NM_136505	NM_136506
Cluster652	2	NM_136237	NM_078884
Cluster653	2	NM_140518	NM_140519
Cluster654	2	NM_141608	NM_141607
Cluster655	2	NM_137175	NM_166080
Cluster656	2	NM_164692	NM_135196
Cluster657	2	NM_170612	NM_136041
Cluster658	2	NM_136941	NM_136942
Cluster659	2	NM_142340	NM_079659
Cluster660	2	NM_139560	NM_079179
Cluster661	2	NM_165152	NM_058153
Cluster662	2	NM_206179	NM_206177
Cluster663	2	NM_140410	NM_140409
Cluster664	2	NM_140928	NM_168831
Cluster665	2	NM_135620	NM_058101
Cluster666	2	NM_132675	NM_132676
Cluster667	2	NM_166238	NM_137379
Cluster668	2	NM_136025	NM_136026
Cluster669	2	NM_079050	NM_079049
Cluster670	2	NM_170046	NM_206544
Cluster671	2	NM_141885	NM_141884
Cluster672	2	NM_135334	NM_135335
Cluster673	2	NM_135644	NM_135645
Cluster674	2	NM_135124	NM_135125
Cluster675	2	NM_145193	NM_137960
Cluster676	2	NM_176005	NM_135485
Cluster677	2	NM_169774	NM_169773
Cluster678	2	NM_166314	NM_166313
Cluster679	2	NM_167642	NM_133145
Cluster680	2	NM_142195	NM_142194
Cluster681	2	NM_166483	NM_166481
Cluster682	2	NM_139800	NM_139801
Cluster683	2	NM_078937	NM_165612
Cluster684	2	NM_137166	NM_137167
Cluster685	2	NM_142964	NM_206555
Cluster686	2	NM_135361	NM_135362
Cluster687	2	NM_135963	NM_135962
Cluster688	2	NM_132199	NM_132198
Cluster689	2	NM_141212	NM_168998
Cluster690	2	NM_057624	NM_164745
Cluster691	2	NM_170236	NM_143156
Cluster692	2	NM_165362	NM_136257
Cluster693	2	NM_137157	NM_079024
Cluster694	2	NM_167286	NM_167285
Cluster695	2	NM_078885	NM_136248
Cluster696	2	NM_135621	NM_164950
Cluster697	2	NM_080535	NM_132910
Cluster698	2	NM_132240	NM_132239
Cluster699	2	NM_206630	NM_131987
Cluster700	2	NM_134770	NM_134769
Cluster701	2	NM_142251	NM_169682
Cluster702	2	NM_137889	NM_137890
Cluster703	2	NM_137951	NM_137952
Cluster704	2	NM_142771	NM_142770
Cluster705	2	NM_140873	NM_140872
Cluster706	2	NM_057450	NM_140662
Cluster707	2	NM_080064	NM_078698
Cluster708	2	NM_176026	NM_057784
Cluster709	2	NM_137318	NM_079041
Cluster710	2	NM_142434	NM_142435
Cluster711	2	NM_141392	NM_141393
Cluster712	2	NM_080159	NM_142977
Cluster713	2	NM_079332	NM_168539
Cluster714	2	NM_141283	NM_141284
Cluster715	2	NM_170036	NM_142827
Cluster716	2	NM_057456	NM_134887
Cluster717	2	NM_137946	NM_137947
Cluster718	2	NM_166096	NM_137194
Cluster719	2	NM_206089	NM_144133
Cluster720	2	NM_141322	NM_141323
Cluster721	2	NM_166466	NM_166468
Cluster722	2	NM_135365	NM_135366
Cluster723	2	NM_135243	NM_057920
Cluster724	2	NM_078755	NM_135060
Cluster725	2	NM_136329	NM_165435
Cluster726	2	NM_079475	NM_141045
Cluster727	2	NM_164871	NM_057953
Cluster728	2	NM_137461	NM_137462
Cluster729	2	NM_132147	NM_176698
Cluster730	2	NM_057360	NM_057471
Cluster731	2	NM_166612	NM_057831
Cluster732	2	NM_079299	NM_079298
Cluster733	2	NM_137202	NM_137203
Cluster734	2	NM_136715	NM_176119
Cluster735	2	NM_136889	NM_136888
Cluster736	2	NM_137667	NM_206186
Cluster737	2	NM_143922	NM_141483
Cluster738	2	NM_136147	NM_136148
Cluster739	2	NM_140088	NM_140087
Cluster740	2	NM_143366	NM_143367
Cluster741	2	NM_057733	NM_166188
Cluster742	2	NM_165500	NM_057957
Cluster743	2	NM_132466	NM_167275
Cluster744	2	NM_141456	NM_057642
Cluster745	2	NM_164737	NM_080765
Cluster746	2	NM_170646	NM_141586
Cluster747	2	NM_136455	NM_165542
Cluster748	2	NM_132096	NM_132095
Cluster749	2	NM_140068	NM_140067
Cluster750	2	NM_176187	NM_137243
Cluster751	2	NM_136950	NM_136949
Cluster752	2	NM_058030	NM_137996
Cluster753	2	NM_058037	NM_140664
Cluster754	2	NM_170155	NM_143017
Cluster755	2	NM_143197	NM_170255
Cluster756	2	NM_134815	NM_134814
Cluster757	2	NM_140340	NM_168512
Cluster758	2	NM_141012	NM_079467
Cluster759	2	NM_135204	NM_135203
Cluster760	2	NM_080530	NM_136092
Cluster761	2	NM_135153	NM_135152
Cluster762	2	NM_139447	NM_139448
Cluster763	2	NM_078616	NM_132569
Cluster764	2	NM_143207	NM_170259
Cluster765	2	NM_132927	NM_167538
Cluster766	2	NM_080015	NM_170278
Cluster767	2	NM_080013	NM_137035
Cluster768	2	NM_079604	NM_141941
Cluster769	2	NM_079103	NM_137972
Cluster770	2	NM_134531	NM_134532
Cluster771	2	NM_142272	NM_142273
Cluster772	2	NM_170011	NM_170009
Cluster773	2	NM_138084	NM_138085
Cluster774	2	NM_170498	NM_170499
Cluster775	2	NM_141263	NM_141262
Cluster776	2	NM_136004	NM_078867
Cluster777	2	NM_079015	NM_166037
Cluster778	2	NM_080077	NM_143790
Cluster779	2	NM_057260	NM_165279
Cluster780	2	NM_165210	NM_165209
Cluster781	2	NM_140800	NM_140801
Cluster782	2	NM_139624	NM_139623
Cluster783	2	NM_144269	NM_132075
Cluster784	2	NM_141817	NM_141818
Cluster785	2	NM_133434	NM_168853
Cluster786	2	NM_057869	NM_141863
Cluster787	2	NM_132076	NM_143705
Cluster788	2	NM_135774	NM_135773
Cluster789	2	NM_140453	NM_079346
Cluster790	2	NM_131933	NM_167008
Cluster791	2	NM_137311	NM_137310
Cluster792	2	NM_136180	NM_136179
Cluster793	2	NM_168735	NM_140732
Cluster794	2	NM_135814	NM_165044
Cluster795	2	NM_135664	NM_176020
Cluster796	2	NM_168714	NM_140693
Cluster797	2	NM_080111	NM_169202
Cluster798	2	NM_136199	NM_136200
Cluster799	2	NM_136246	NM_136247
Cluster800	2	NM_170060	NM_170053
Cluster801	2	NM_057623	NM_170329
Cluster802	2	NM_139622	NM_139621
Cluster803	2	NM_132484	NM_078564
Cluster804	2	NM_135279	NM_164753
Cluster805	2	NM_137647	NM_080378
Cluster806	2	NM_130574	NM_166894
Cluster807	2	NM_166038	NM_137097
Cluster808	2	NM_137388	NM_137387
Cluster809	2	NM_080130	NM_057475
Cluster810	2	NM_135252	NM_144298
Cluster811	2	NM_080306	NM_057243
Cluster812	2	NM_135474	NM_135473
Cluster813	2	NM_137613	NM_137614
Cluster814	2	NM_144377	NM_166865
Cluster815	2	NM_165623	NM_165622
Cluster816	2	NM_169684	NM_169691
Cluster817	2	NM_167495	NM_132884
Cluster818	2	NM_078926	NM_136425
Cluster819	2	NM_141124	NM_168948
Cluster820	2	NM_135395	NM_135394
Cluster821	2	NM_058018	NM_141419
Cluster822	2	NM_078941	NM_136622
Cluster823	2	NM_137819	NM_137820
Cluster824	2	NM_135339	NM_135338
Cluster825	2	NM_170333	NM_143297
Cluster826	2	NM_057328	NM_134861
Cluster827	2	NM_079635	NM_142183
Cluster828	2	NM_135820	NM_057839
Cluster829	2	NM_133020	NM_167580
Cluster830	2	NM_134669	NM_078719
Cluster831	2	NM_057946	NM_134689
Cluster832	2	NM_079947	NM_134950
Cluster833	2	NM_078985	NM_136903
Cluster834	2	NM_142612	NM_142611
Cluster835	2	NM_143254	NM_170294
Cluster836	2	NM_078970	NM_136831
Cluster837	2	NM_079458	NM_140958
Cluster838	2	NM_141108	NM_168939
Cluster839	2	NM_079375	NM_079374
Cluster840	2	NM_078956	NM_136723
Cluster841	2	NM_141433	NM_141432
Cluster842	2	NM_170539	NM_079865
Cluster843	2	NM_169708	NM_080496
Cluster844	2	NM_138175	NM_167821
Cluster845	2	NM_168688	NM_140669
Cluster846	2	NM_057856	NM_137975
Cluster847	2	NM_165025	NM_058003
Cluster848	2	NM_058087	NM_079042
Cluster849	2	NM_079619	NM_169510
Cluster850	2	NM_132203	NM_176711
Cluster851	2	NM_170349	NM_143324
Cluster852	2	NM_135690	NM_135689
Cluster853	2	NM_132833	NM_132832
Cluster854	2	NM_132519	NM_132518
Cluster855	2	NM_169258	NM_141610
Cluster856	2	NM_169204	NM_141497
Cluster857	2	NM_132834	NM_078610
Cluster858	2	NM_139635	NM_168081
Cluster859	2	NM_206256	NM_139482
Cluster860	2	NM_142493	NM_142492
Cluster861	2	NM_079658	NM_142336
Cluster862	2	NM_168780	NM_168778
Cluster863	2	NM_079609	NM_141970
Cluster864	2	NM_135035	NM_078752
Cluster865	2	NM_134658	NM_078716
Cluster866	2	NM_134893	NM_134892
Cluster867	2	NM_057859	NM_136783
Cluster868	2	NM_132018	NM_080525
Cluster869	2	NM_164859	NM_135455
Cluster870	2	NM_140368	NM_079328
Cluster871	2	NM_140808	NM_140809
Cluster872	2	NM_142100	NM_169581
Cluster873	2	NM_140343	NM_140344
Cluster874	2	NM_144304	NM_135420
Cluster875	2	NM_132546	NM_132545
Cluster876	2	NM_135347	NM_135348
Cluster877	2	NM_137834	NM_166535
Cluster878	2	NM_057383	NM_137589
Cluster879	2	NM_141207	NM_141208
Cluster880	2	NM_141729	NM_141728
Cluster881	2	NM_137808	NM_137807
Cluster882	2	NM_132373	NM_167217
Cluster883	2	NM_079005	NM_137027
Cluster884	2	NM_142519	NM_079676
Cluster885	2	NM_134804	NM_134805
Cluster886	2	NM_135078	NM_080526
Cluster887	2	NM_135449	NM_135448
Cluster888	2	NM_134620	NM_134621
Cluster889	2	NM_135737	NM_135736
Cluster890	2	NM_169205	NM_080169
Cluster891	2	NM_137917	NM_166587
Cluster892	2	NM_137864	NM_137863
Cluster893	2	NM_140337	NM_168511
Cluster894	2	NM_169061	NM_169059
Cluster895	2	NM_141601	NM_169250
Cluster896	2	NM_206240	NM_167933
Cluster897	2	NM_170324	NM_170326
Cluster898	2	NM_166949	NM_130669
Cluster899	2	NM_057746	NM_057581
Cluster900	2	NM_167309	NM_132522
Cluster901	2	NM_140969	NM_140970
Cluster902	2	NM_140819	NM_140820
Cluster903	2	NM_079315	NM_140316
Cluster904	2	NM_079844	NM_143511
Cluster905	2	NM_001007095	NM_140889
Cluster906	2	NM_131923	NM_131922
Cluster907	2	NM_136028	NM_165245
Cluster908	2	NM_168231	NM_079240
Cluster909	2	NM_140408	NM_079336
Cluster910	2	NM_206471	NM_079581
Cluster911	2	NM_167649	NM_133155
Cluster912	2	NM_139631	NM_079200
Cluster913	2	NM_080500	NM_169731
Cluster914	2	NM_078520	NM_078521
Cluster915	2	NM_137001	NM_165972
Cluster916	2	NM_144034	NM_134552
Cluster917	2	NM_136721	NM_078955
Cluster918	2	NM_132585	NM_132584
Cluster919	2	NM_137082	NM_137081
Cluster920	2	NM_176215	NM_137376
Cluster921	2	NM_135862	NM_176041
Cluster922	2	NM_166125	NM_137224
Cluster923	2	NM_139759	NM_139760
Cluster924	2	NM_078551	NM_132388
Cluster925	2	NM_170639	NM_140943
Cluster926	2	NM_079105	NM_080193
Cluster927	2	NM_139504	NM_080263
Cluster928	2	NM_142550	NM_169860
Cluster929	2	NM_134883	NM_164511
Cluster930	2	NM_137692	NM_137691
Cluster931	2	NM_137615	NM_137616
Cluster932	2	NM_169019	NM_141239
Cluster933	2	NM_142588	NM_142587
Cluster934	2	NM_133017	NM_078667
Cluster935	2	NM_143439	NM_170414
Cluster936	2	NM_142313	NM_142314
Cluster937	2	NM_168738	NM_140736
Cluster938	2	NM_140427	NM_140428
Cluster939	2	NM_137762	NM_137761
Cluster940	2	NM_168857	NM_140967
Cluster941	2	NM_079381	NM_140623
Cluster942	2	NM_079310	NM_168492
Cluster943	2	NM_078671	NM_167599
Cluster944	2	NM_136201	NM_136202
Cluster945	2	NM_140515	NM_206372
Cluster946	2	NM_168843	NM_140947
Cluster947	2	NM_142923	NM_142924
Cluster948	2	NM_176285	NM_079215
Cluster949	2	NM_143029	NM_143030
Cluster950	2	NM_164328	NM_176395
Cluster951	2	NM_164993	NM_135704
Cluster952	2	NM_140511	NM_140512
Cluster953	2	NM_137729	NM_057855
Cluster954	2	NM_140017	NM_140016
Cluster955	2	NM_142196	NM_079642
Cluster956	2	NM_164848	NM_176001
Cluster957	2	NM_133005	NM_078664
Cluster958	2	NM_080199	NM_078846
Cluster959	2	NM_206189	NM_137704
Cluster960	2	NM_170391	NM_143416
Cluster961	2	NM_136680	NM_136679
Cluster962	2	NM_138105	NM_079126
Cluster963	2	NM_139619	NM_168068
Cluster964	2	NM_143764	NM_057986
Cluster965	2	NM_142939	NM_206551
Cluster966	2	NM_141388	NM_141387
Cluster967	2	NM_165056	NM_135826
Cluster968	2	NM_137995	NM_145105
Cluster969	2	NM_137984	NM_137985
Cluster970	2	NM_164958	NM_176013
Cluster971	2	NM_142603	NM_142604
Cluster972	2	NM_134699	NM_057865
Cluster973	2	NM_136611	NM_136610
Cluster974	2	NM_169459	NM_141915
Cluster975	2	NM_140169	NM_168434
Cluster976	2	NM_168172	NM_139792
Cluster977	2	NM_142449	NM_142448
Cluster978	2	NM_143629	NM_057413
Cluster979	2	NM_141867	NM_141866
Cluster980	2	NM_137734	NM_080094
Cluster981	2	NM_079242	NM_139908
Cluster982	2	NM_142739	NM_142738
Cluster983	2	NM_137709	NM_137710
Cluster984	2	NM_138002	NM_138001
Cluster985	2	NM_140763	NM_140764
Cluster986	2	NM_132595	NM_080536
Cluster987	2	NM_079402	NM_168732
Cluster988	2	NM_138032	NM_057365
Cluster989	2	NM_079907	NM_132420
Cluster990	2	NM_134990	NM_134991
Cluster991	2	NM_143468	NM_143469
Cluster992	2	NM_136448	NM_057955
Cluster993	2	NM_136255	NM_136256
Cluster994	2	NM_132935	NM_132934
Cluster995	2	NM_057279	NM_080032
Cluster996	2	NM_141804	NM_141803
Cluster997	2	NM_167715	NM_078701
Cluster998	2	NM_138191	NM_138190
Cluster999	2	NM_135480	NM_135481
Cluster1000	2	NM_142446	NM_079989
Cluster1001	2	NM_141589	NM_141590
Cluster1002	2	NM_169956	NM_142710
Cluster1003	2	NM_140081	NM_079283
Cluster1004	2	NM_135301	NM_135300
Cluster1005	2	NM_135469	NM_144442
Cluster1006	2	NM_137896	NM_137897
Cluster1007	2	NM_206768	NM_132938
Cluster1008	2	NM_057941	NM_130498
Cluster1009	2	NM_169024	NM_079506
Cluster1010	2	NM_165551	NM_165550
Cluster1011	2	NM_057494	NM_166250
Cluster1012	2	NM_136512	NM_136511
Cluster1013	2	NM_135327	NM_135326
Cluster1014	2	NM_176443	NM_169322
Cluster1015	2	NM_132303	NM_078540
Cluster1016	2	NM_079750	NM_170122
Cluster1017	2	NM_206382	NM_168653
Cluster1018	2	NM_134860	NM_164496
Cluster1019	2	NM_176150	NM_078984
Cluster1020	2	NM_132842	NM_206723
Cluster1021	2	NM_138193	NM_079150
Cluster1022	2	NM_142369	NM_142370
Cluster1023	2	NM_079810	NM_170352
Cluster1024	2	NM_135087	NM_135086
Cluster1025	2	NM_130713	NM_166979
Cluster1026	2	NM_139590	NM_139591
Cluster1027	2	NM_137716	NM_166430
Cluster1028	2	NM_079380	NM_140622
Cluster1029	2	NM_080317	NM_130660
Cluster1030	2	NM_170493	NM_170492
Cluster1031	2	NM_132079	NM_132080
Cluster1032	2	NM_138269	NM_167886
Cluster1033	2	NM_167209	NM_167213
Cluster1034	2	NM_143057	NM_057923
Cluster1035	2	NM_137201	NM_137200
Cluster1036	2	NM_137112	NM_145334
Cluster1037	2	NM_137584	NM_144107
Cluster1038	2	NM_079564	NM_141629
Cluster1039	2	NM_176583	NM_143436
Cluster1040	2	NM_141875	NM_080059
Cluster1041	2	NM_136893	NM_078983
Cluster1042	2	NM_140991	NM_168868
Cluster1043	2	NM_167029	NM_131990
Cluster1044	2	NM_141435	NM_141436
Cluster1045	2	NM_142878	NM_142879
Cluster1046	2	NM_139703	NM_139704
Cluster1047	2	NM_143429	NM_143428
Cluster1048	2	NM_136576	NM_136577
Cluster1049	2	NM_169347	NM_057228
Cluster1050	2	NM_143222	NM_079793
Cluster1051	2	NM_141571	NM_141572
Cluster1052	2	NM_141846	NM_079597
Cluster1053	2	NM_166241	NM_137393
Cluster1054	2	NM_165075	NM_176031
Cluster1055	2	NM_143016	NM_079761
Cluster1056	2	NM_143779	NM_206204
Cluster1057	2	NM_141155	NM_168959
Cluster1058	2	NM_057409	NM_137430
Cluster1059	2	NM_140996	NM_140997
Cluster1060	2	NM_134729	NM_134730
Cluster1061	2	NM_135045	NM_135046
Cluster1062	2	NM_136175	NM_057870
Cluster1063	2	NM_136573	NM_136572
Cluster1064	2	NM_170377	NM_143378
Cluster1065	2	NM_136683	NM_136682
Cluster1066	2	NM_137539	NM_137540
Cluster1067	2	NM_165001	NM_165002
Cluster1068	2	NM_080161	NM_137941
Cluster1069	2	NM_165499	NM_136408
Cluster1070	2	NM_142952	NM_142951
Cluster1071	2	NM_167348	NM_132627
Cluster1072	2	NM_079752	NM_142966
Cluster1073	2	NM_170409	NM_143435
Cluster1074	2	NM_166892	NM_166891
Cluster1075	2	NM_140002	NM_168295
Cluster1076	2	NM_132465	NM_132464
Cluster1077	2	NM_079813	NM_176572
Cluster1078	2	NM_170189	NM_143065
Cluster1079	2	NM_166571	NM_137893
Cluster1080	2	NM_132364	NM_132365
Cluster1081	2	NM_135549	NM_164918
Cluster1082	2	NM_078843	NM_176046
Cluster1083	2	NM_138150	NM_166706
Cluster1084	2	NM_169935	NM_142672
Cluster1085	2	NM_137842	NM_166537
Cluster1086	2	NM_168975	NM_168974
Cluster1087	2	NM_142295	NM_169721
Cluster1088	2	NM_058131	NM_135703
Cluster1089	2	NM_135692	NM_144408
Cluster1090	2	NM_132503	NM_080107
Cluster1091	2	NM_142926	NM_142927
Cluster1092	2	NM_079934	NM_143706
Cluster1093	2	NM_079019	NM_137125
Cluster1094	2	NM_078534	NM_167159
Cluster1095	2	NM_141794	NM_141793
Cluster1096	2	NM_058013	NM_135827
Cluster1097	2	NM_080298	NM_130548
Cluster1098	2	NM_176338	NM_140655
Cluster1099	2	NM_170346	NM_143323
Cluster1100	2	NM_138137	NM_138138
Cluster1101	2	NM_139750	NM_168153
Cluster1102	2	NM_176057	NM_165202
Cluster1103	2	NM_132042	NM_132041
Cluster1104	2	NM_143467	NM_057239
Cluster1105	2	NM_166403	NM_137651
Cluster1106	2	NM_141430	NM_141431
Cluster1107	2	NM_140573	NM_168646
Cluster1108	2	NM_169826	NM_142478
Cluster1109	2	NM_140852	NM_168794
Cluster1110	2	NM_078904	NM_165490
Cluster1111	2	NM_170125	NM_142963
Cluster1112	2	NM_135404	NM_057539
Cluster1113	2	NM_080095	NM_135058
Cluster1114	2	NM_169713	NM_169710
Cluster1115	2	NM_132797	NM_132796
Cluster1116	2	NM_133060	NM_057542
Cluster1117	2	NM_135238	NM_057687
Cluster1118	2	NM_078902	NM_136369
Cluster1119	2	NM_138104	NM_138103
Cluster1120	2	NM_135318	NM_175980
Cluster1121	2	NM_165858	NM_165856
Cluster1122	2	NM_057711	NM_057512
Cluster1123	2	NM_079988	NM_141636
Cluster1124	2	NM_057664	NM_134997
Cluster1125	2	NM_142169	NM_169620
Cluster1126	2	NM_137755	NM_137756
Cluster1127	2	NM_142937	NM_142938
Cluster1128	2	NM_138146	NM_138145
Cluster1129	2	NM_057912	NM_169741
Cluster1130	2	NM_143313	NM_080260
Cluster1131	2	NM_079728	NM_079727
Cluster1132	2	NM_137476	NM_145336
Cluster1133	2	NM_139835	NM_079231
Cluster1134	2	NM_167389	NM_132708
Cluster1135	2	NM_143703	NM_138231
Cluster1136	2	NM_079165	NM_139459
Cluster1137	2	NM_057676	NM_057858
Cluster1138	2	NM_132141	NM_167100
Cluster1139	2	NM_137363	NM_137362
Cluster1140	2	NM_079396	NM_140668
Cluster1141	2	NM_080073	NM_140443
Cluster1142	2	NM_137881	NM_137882
Cluster1143	2	NM_057969	NM_166211
Cluster1144	2	NM_135942	NM_135943
Cluster1145	2	NM_142957	NM_142956
Cluster1146	2	NM_137235	NM_206126
Cluster1147	2	NM_168301	NM_168303
Cluster1148	2	NM_142247	NM_142248
Cluster1149	2	NM_168803	NM_168802
Cluster1150	2	NM_167119	NM_132156
Cluster1151	2	NM_140405	NM_168556
Cluster1152	2	NM_143967	NM_176515
Cluster1153	2	NM_137846	NM_176246
Cluster1154	2	NM_166065	NM_166066
Cluster1155	2	NM_206717	NM_132819
Cluster1156	2	NM_166621	NM_079104
Cluster1157	2	NM_142517	NM_142518
Cluster1158	2	NM_138161	NM_080276
Cluster1159	2	NM_057774	NM_079526
Cluster1160	2	NM_133079	NM_133078
Cluster1161	2	NM_130497	NM_130496
Cluster1162	2	NM_167340	NM_132603
Cluster1163	2	NM_079741	NM_142928
Cluster1164	2	NM_079571	NM_079572
Cluster1165	2	NM_136347	NM_165452
Cluster1166	2	NM_144246	NM_166885
Cluster1167	2	NM_132844	NM_132843
Cluster1168	2	NM_135373	NM_135374
Cluster1169	2	NM_058071	NM_165065
Cluster1170	2	NM_140293	NM_140292
Cluster1171	2	NM_079734	NM_170050
Cluster1172	2	NM_078600	NM_167412
Cluster1173	2	NM_142992	NM_142993
Cluster1174	2	NM_135738	NM_135739
Cluster1175	2	NM_136384	NM_136385
Cluster1176	2	NM_058066	NM_058065
Cluster1177	2	NM_132103	NM_132102
Cluster1178	2	NM_142171	NM_142172
Cluster1179	2	NM_143504	NM_079833
Cluster1180	2	NM_138209	NM_138208
Cluster1181	2	NM_141992	NM_141991
Cluster1182	2	NM_142997	NM_206558
Cluster1183	2	NM_143745	NM_169987
Cluster1184	2	NM_078613	NM_132848
Cluster1185	2	NM_167130	NM_080025
Cluster1186	2	NM_136785	NM_136784
Cluster1187	2	NM_165802	NM_165803
Cluster1188	2	NM_136252	NM_136251
Cluster1189	2	NM_167724	NM_167725
Cluster1190	2	NM_168126	NM_168127
Cluster1191	2	NM_134995	NM_134994
Cluster1192	2	NM_134791	NM_164445
Cluster1193	2	NM_138095	NM_138096
Cluster1194	2	NM_135380	NM_164812
Cluster1195	2	NM_132252	NM_167157
Cluster1196	2	NM_141532	NM_141531
Cluster1197	2	NM_141096	NM_141095
Cluster1198	2	NM_139577	NM_139578
Cluster1199	2	NM_135961	NM_165180
Cluster1200	2	NM_133141	NM_133140
Cluster1201	2	NM_176725	NM_132425
Cluster1202	2	NM_143201	NM_143202
Cluster1203	2	NM_079639	NM_079640
Cluster1204	2	NM_142637	NM_142636
Cluster1205	2	NM_141709	NM_141708
Cluster1206	2	NM_136633	NM_136632
Cluster1207	2	NM_144057	NM_165493
Cluster1208	2	NM_143544	NM_079855
Cluster1209	2	NM_168828	NM_140909
Cluster1210	2	NM_141559	NM_141560
Cluster1211	2	NM_136796	NM_206091
Cluster1212	2	NM_137655	NM_137654
Cluster1213	2	NM_057939	NM_135634
Cluster1214	2	NM_169099	NM_169103
Cluster1215	2	NM_168010	NM_139541
Cluster1216	2	NM_136710	NM_165739
Cluster1217	2	NM_166940	NM_080312
Cluster1218	2	NM_079193	NM_079192
Cluster1219	2	NM_142438	NM_142437
Cluster1220	2	NM_143063	NM_143062
Cluster1221	2	NM_143260	NM_170304
Cluster1222	2	NM_136570	NM_136571
Cluster1223	2	NM_164400	NM_134714
Cluster1224	2	NM_142325	NM_142326
Cluster1225	2	NM_141333	NM_141332
Cluster1226	2	NM_132213	NM_132212
Cluster1227	2	NM_170465	NM_079845
Cluster1228	2	NM_168258	NM_139925
Cluster1229	2	NM_140476	NM_079352
Cluster1230	2	NM_057965	NM_143733
Cluster1231	2	NM_079551	NM_141525
Cluster1232	2	NM_137028	NM_165981
Cluster1233	2	NM_176777	NM_176776
Cluster1234	2	NM_141859	NM_169430
Cluster1235	2	NM_141938	NM_141939
Cluster1236	2	NM_206689	NM_078570
Cluster1237	2	NM_142835	NM_142834
Cluster1238	2	NM_142081	NM_057603
Cluster1239	2	NM_141646	NM_141647
Cluster1240	2	NM_079308	NM_140279
Cluster1241	2	NM_144243	NM_130494
Cluster1242	2	NM_138259	NM_138258
Cluster1243	2	NM_057364	NM_057991
Cluster1244	2	NM_139627	NM_168074
Cluster1245	2	NM_138124	NM_079132
Cluster1246	2	NM_142329	NM_206501
Cluster1247	2	NM_135226	NM_164708
Cluster1248	2	NM_140977	NM_140976
Cluster1249	2	NM_139734	NM_139733
Cluster1250	2	NM_079699	NM_142674
Cluster1251	2	NM_167965	NM_079168
Cluster1252	2	NM_139534	NM_139533
Cluster1253	2	NM_130518	NM_130517
Cluster1254	2	NM_134706	NM_134705
Cluster1255	2	NM_138090	NM_138089
Cluster1256	2	NM_142731	NM_142730
Cluster1257	2	NM_176323	NM_140300
Cluster1258	2	NM_134711	NM_057308
Cluster1259	2	NM_143023	NM_143024
Cluster1260	2	NM_139383	NM_139382
Cluster1261	2	NM_132273	NM_080342
Cluster1262	2	NM_141505	NM_141506
Cluster1263	2	NM_058082	NM_142967
Cluster1264	2	NM_165028	NM_135770
Cluster1265	2	NM_134784	NM_164444
Cluster1266	2	NM_078819	NM_135646
Cluster1267	2	NM_143101	NM_057452
Cluster1268	2	NM_143508	NM_170457
Cluster1269	2	NM_143074	NM_079770
Cluster1270	2	NM_140723	NM_168733
Cluster1271	2	NM_057325	NM_078773
Cluster1272	2	NM_079061	NM_137501
Cluster1273	2	NM_170636	NM_143698
Cluster1274	2	NM_140333	NM_140332
Cluster1275	2	NM_136952	NM_136953
Cluster1276	2	NM_170379	NM_079991
Cluster1277	2	NM_142887	NM_142888
Cluster1278	2	NM_166475	NM_137763
Cluster1279	2	NM_140549	NM_140550
Cluster1280	2	NM_137943	NM_137942
Cluster1281	2	NM_141578	NM_141579
Cluster1282	2	NM_080074	NM_137146
Cluster1283	2	NM_141167	NM_176391
Cluster1284	2	NM_132050	NM_167054
Cluster1285	2	NM_140932	NM_168832
Cluster1286	2	NM_165400	NM_136280
Cluster1287	2	NM_141437	NM_141438
Cluster1288	2	NM_206449	NM_169162
Cluster1289	2	NM_165461	NM_136360
Cluster1290	2	NM_168827	NM_079449
Cluster1291	2	NM_078499	NM_132063
Cluster1292	2	NM_133158	NM_133157
Cluster1293	2	NM_206343	NM_168494
Cluster1294	2	NM_167806	NM_138167
Cluster1295	2	NM_079081	NM_137760
Cluster1296	2	NM_135256	NM_135257
Cluster1297	2	NM_132275	NM_132274
Cluster1298	2	NM_078748	NM_135005
Cluster1299	2	NM_136466	NM_136467
Cluster1300	2	NM_169419	NM_141844
Cluster1301	2	NM_140532	NM_176331
Cluster1302	2	NM_141501	NM_141502
Cluster1303	2	NM_135425	NM_135424
Cluster1304	2	NM_165272	NM_136089
Cluster1305	2	NM_142670	NM_080520
Cluster1306	2	NM_143052	NM_143996
Cluster1307	2	NM_137742	NM_079080
Cluster1308	2	NM_142537	NM_142538
Cluster1309	2	NM_206019	NR_001678
Cluster1310	2	NM_165103	NM_165102
Cluster1311	2	NM_057545	NM_143412
Cluster1312	2	NM_141631	NM_141632
Cluster1313	2	NM_135359	NM_135360
Cluster1314	2	NM_143516	NM_143517
Cluster1315	2	NM_137908	NM_137909
Cluster1316	2	NM_058136	NM_057433
Cluster1317	2	NM_140463	NM_140464
Cluster1318	2	NM_164604	NM_078754
Cluster1319	2	NM_135746	NM_205980
Cluster1320	2	NM_167160	NM_132259
Cluster1321	2	NM_138119	NM_138120
Cluster1322	2	NM_136253	NM_057697
Cluster1323	2	NM_132410	NM_132411
Cluster1324	2	NM_079376	NM_140569
Cluster1325	2	NM_141621	NM_141622
Cluster1326	2	NM_057489	NM_144306
Cluster1327	2	NM_142950	NM_170119
Cluster1328	2	NM_165429	NM_136323
Cluster1329	2	NM_142284	NM_079656
Cluster1330	2	NM_078793	NM_135422
Cluster1331	2	NM_135698	NM_164987
Cluster1332	2	NM_165342	NM_136213
Cluster1333	2	NM_136797	NM_136798
Cluster1334	2	NM_078935	NM_165588
Cluster1335	2	NM_134666	NM_134667
Cluster1336	2	NM_138057	NM_138056
Cluster1337	2	NM_143299	NM_143298
Cluster1338	2	NM_142579	NM_142578
Cluster1339	2	NM_057901	NM_057245
Cluster1340	2	NM_140843	NM_140844
Cluster1341	2	NM_080102	NM_143107
Cluster1342	2	NM_164492	NM_134856
Cluster1343	2	NM_136528	NM_165602
Cluster1344	2	NM_079927	NM_134736
Cluster1345	2	NM_080124	NM_078880
Cluster1346	2	NM_144006	NM_079806
Cluster1347	2	NM_136851	NM_078978
Cluster1348	2	NM_142813	NM_142812
Cluster1349	2	NM_137785	NM_137784
Cluster1350	2	NM_141664	NM_169299
Cluster1351	2	NM_169332	NM_079577
Cluster1352	2	NM_169305	NM_169306
Cluster1353	2	NM_135377	NM_135378
Cluster1354	2	NM_136868	NM_165852
Cluster1355	2	NM_137070	NM_137069
Cluster1356	2	NM_135959	NM_165179
Cluster1357	2	NM_058012	NM_143458
Cluster1358	2	NM_134829	NM_164476
Cluster1359	2	NM_142837	NM_142836
Cluster1360	2	NM_164431	NM_164435
Cluster1361	2	NM_166605	NM_137949
Cluster1362	2	NM_169127	NM_169128
Cluster1363	2	NM_136660	NM_136661
Cluster1364	2	NM_140636	NM_140637
Cluster1365	2	NM_142708	NM_142709
Cluster1366	2	NM_138043	NM_138044
Cluster1367	2	NM_167221	NM_132385
Cluster1368	2	NM_135015	NM_135016
Cluster1369	2	NM_137141	NM_137142
Cluster1370	2	NM_079864	NM_170538
Cluster1371	2	NM_079493	NM_141154
Cluster1372	2	NM_136613	NM_145873
Cluster1373	2	NM_142333	NM_142334
Cluster1374	2	NM_136012	NM_136013
Cluster1375	2	NM_139777	NM_139778
Cluster1376	2	NM_138013	NM_138012
Cluster1377	2	NM_078739	NM_134885
Cluster1378	2	NM_135467	NM_135466
Cluster1379	2	NM_140284	NM_168487
Cluster1380	2	NM_144004	NM_057811
Cluster1381	2	NM_142496	NM_169835
Cluster1382	2	NM_136871	NM_136870
Cluster1383	2	NM_139690	NM_139689
Cluster1384	2	NM_078873	NM_136047
Cluster1385	2	NM_136131	NM_136130
Cluster1386	2	NM_170322	NM_079803
Cluster1387	2	NM_137189	NM_057675
Cluster1388	2	NM_079905	NM_080056
Cluster1389	2	NM_079029	NM_137221
Cluster1390	2	NM_132854	NM_079943
Cluster1391	2	NM_137753	NM_137752
Cluster1392	2	NM_136192	NM_136193
Cluster1393	2	NM_164906	NM_057419
Cluster1394	2	NM_079508	NM_169026
Cluster1395	2	NM_142988	NM_170139
Cluster1396	2	NM_166976	NM_130711
Cluster1397	2	NM_078731	NM_134806
Cluster1398	2	NM_057911	NM_205967
Cluster1399	2	NM_206428	NM_141264
Cluster1400	2	NM_132661	NM_167371
Cluster1401	2	NM_141090	NM_141089
Cluster1402	2	NM_166629	NM_137999
Cluster1403	2	NM_142110	NM_079627
Cluster1404	2	NM_134647	NM_134646
Cluster1405	2	NM_143499	NM_143500
Cluster1406	2	NM_167370	NM_132652
Cluster1407	2	NM_143011	NM_143012
Cluster1408	2	NM_132291	NM_132290
Cluster1409	2	NM_168108	NM_079206
Cluster1410	2	NM_143009	NM_143010
Cluster1411	2	NM_169518	NM_169517
Cluster1412	2	NM_141745	NM_141744
Cluster1413	2	NM_057527	NM_135633
Cluster1414	2	NM_166013	NM_137066
Cluster1415	2	NM_142458	NM_142457
Cluster1416	2	NM_132882	NM_167492
Cluster1417	2	NM_137936	NM_137937
Cluster1418	2	NM_079460	NM_079461
Cluster1419	2	NM_142469	NM_169815
Cluster1420	2	NM_140994	NM_140995
Cluster1421	2	NM_132056	NM_132055
Cluster1422	2	NM_136823	NM_136824
Cluster1423	2	NM_057313	NM_058024
Cluster1424	2	NM_166842	NM_166843
Cluster1425	2	NM_165833	NM_136841
Cluster1426	2	NM_136666	NM_165690
Cluster1427	2	NM_140581	NM_140580
Cluster1428	2	NM_140666	NM_140667
Cluster1429	2	NM_143600	NM_079867
Cluster1430	2	NM_058112	NM_164819
Cluster1431	2	NM_138198	NM_138197
Cluster1432	2	NM_143158	NM_143157
Cluster1433	2	NM_141008	NM_141009
Cluster1434	2	NM_169884	NM_142599
Cluster1435	2	NM_164427	NM_164430
Cluster1436	2	NM_078582	NM_167320
Cluster1437	2	NM_058152	NM_164817
Cluster1438	2	NM_143783	NM_142375
Cluster1439	2	NM_136636	NM_078942
Cluster1440	2	NM_080019	NM_057632
Cluster1441	2	NM_137652	NM_137653
Cluster1442	2	NM_144382	NM_130524
Cluster1443	2	NM_139599	NM_168057
Cluster1444	2	NM_135145	NM_135144
Cluster1445	2	NM_139852	NM_079234
Cluster1446	2	NM_137989	NM_137988
Cluster1447	2	NM_136212	NM_136211
Cluster1448	2	NM_165260	NM_057797
Cluster1449	2	NM_132903	NM_078647
Cluster1450	2	NM_078692	NM_134516
Cluster1451	2	NM_078992	NM_165914
Cluster1452	2	NM_132269	NM_167166
Cluster1453	2	NM_136768	NM_136767
Cluster1454	2	NM_139612	NM_139613
Cluster1455	2	NM_166322	NM_166323
Cluster1456	2	NM_057971	NM_136681
Cluster1457	2	NM_079653	NM_142270
Cluster1458	2	NM_165904	NM_165903
Cluster1459	2	NM_167223	NM_167224
Cluster1460	2	NM_176315	NM_168412
Cluster1461	2	NM_078837	NM_135832
Cluster1462	2	NM_140379	NM_140380
Cluster1463	2	NM_135534	NM_135535
Cluster1464	2	NM_142258	NM_169692
Cluster1465	2	NM_168107	NM_139680
Cluster1466	2	NM_137686	NM_137687
Cluster1467	2	NM_140362	NM_140363
Cluster1468	2	NM_169887	NM_142608
Cluster1469	2	NM_137885	NM_137887
Cluster1470	2	NM_167844	NM_138225
Cluster1471	2	NM_078932	NM_165571
Cluster1472	2	NM_057736	NM_165992
Cluster1473	2	NM_135477	NM_078804
Cluster1474	2	NM_164581	NM_058068
Cluster1475	2	NM_078950	NM_078949
Cluster1476	2	NM_057614	NM_135518
Cluster1477	2	NM_139911	NM_139910
Cluster1478	2	NM_169676	NM_142244
Cluster1479	2	NM_168282	NM_139988
Cluster1480	2	NM_206369	NM_140508
Cluster1481	2	NM_137571	NM_137570
Cluster1482	2	NM_165565	NM_078929
Cluster1483	2	NM_079538	NR_001368
Cluster1484	2	NM_079745	NM_170097
Cluster1485	2	NM_142072	NM_142071
Cluster1486	2	NM_080155	NM_164515
Cluster1487	2	NM_137793	NM_130462
Cluster1488	2	NM_143072	NM_170196
Cluster1489	2	NM_164674	NM_057864
Cluster1490	2	NM_166182	NM_137292
Cluster1491	2	NM_141114	NM_141113
Cluster1492	2	NM_137537	NM_137536
Cluster1493	2	NM_138255	NM_167872
Cluster1494	2	NM_079089	NM_166566
Cluster1495	2	NM_139963	NM_139964
Cluster1496	2	NM_079235	NM_139858
Cluster1497	2	NM_167709	NM_134561
Cluster1498	2	NM_136775	NM_136774
Cluster1499	2	NM_141129	NM_079488
Cluster1500	2	NM_168677	NM_145191
Cluster1501	2	NM_079554	NM_141540
Cluster1502	2	NM_136051	NM_136052
Cluster1503	2	NM_057357	NM_143615
Cluster1504	2	NM_135792	NM_135791
Cluster1505	2	NM_165830	NM_136839

## Sheet: Worm OGCs
Cluster_nr	components	RefSeq Accession Nr
Cluster1	22	NM_171265	NM_067659	NM_067651	NM_067652	NM_067653	NM_067658	NM_171254	NM_171255	NM_171256	NM_171258	NM_171260	NM_067650	NM_067654	NM_067655	NM_067656	NM_067657	NM_171257	NM_171259	NM_171261	NM_171262	NM_171263	NM_171266
Cluster2	10	NM_065964	NM_065962	NM_065963	NM_065965	NM_065966	NM_065967	NM_065968	NM_065969	NM_065970	NM_065971
Cluster3	7	NM_061033	NM_067918	NM_061031	NM_061032	NM_061034	NM_061035	NM_061036
Cluster4	6	NM_060305	NM_060300	NM_060302	NM_060303	NM_060301	NM_060304
Cluster5	6	NM_065544	NM_065541	NM_065542	NM_065543	NM_065545	NM_065546
Cluster6	5	NM_063910	NM_063906	NM_063907	NM_063908	NM_063909
Cluster7	5	NM_070395	NM_070396	NM_070397	NM_070398	NM_070399
Cluster8	4	NM_072616	NM_072618	NM_182392	NM_182390
Cluster9	4	NM_075602	NM_075601	NM_075603	NM_075604
Cluster10	4	NM_070201	NM_070197	NM_070199	NM_070200
Cluster11	4	NM_072760	NM_072763	NM_072759	NM_072761
Cluster12	3	NM_070538	NM_070534	NM_070539
Cluster13	3	NM_058672	NM_058671	NM_058673
Cluster14	3	NM_059223	NM_170866	NM_059224
Cluster15	3	NM_077294	NM_077292	NM_077293
Cluster16	3	NM_060185	NM_060183	NM_170911
Cluster17	3	NM_065931	NM_065929	NM_065930
Cluster18	3	NM_064849	NM_171067	NM_064848
Cluster19	3	NM_058667	NM_058665	NM_058666
Cluster20	3	NM_062335	NM_062337	NM_062338
Cluster21	3	NM_074110	NM_074109	NM_074111
Cluster22	3	NM_058433	NM_058434	NM_058435
Cluster23	3	NM_074276	NM_074275	NM_074274
Cluster24	3	NM_058686	NM_058685	NM_058687
Cluster25	3	NM_062113	NM_062112	NM_062114
Cluster26	3	NM_072228	NM_072230	NM_072229
Cluster27	3	NM_064910	NM_064908	NM_181974
Cluster28	3	NM_058491	NM_058490	NM_058492
Cluster29	3	NM_061599	NM_061597	NM_061598
Cluster30	3	NM_070970	NM_070969	NM_070971
Cluster31	3	NM_065282	NM_065281	NM_065283
Cluster32	3	NM_059774	NM_059773	NM_059775
Cluster33	3	NM_076778	NM_171716	NM_076777
Cluster34	3	NM_064935	NM_064936	NM_064937
Cluster35	3	NM_062605	NM_182253	NM_062606
Cluster36	3	NM_069258	NM_069257	NM_069259
Cluster37	3	NM_059149	NM_059148	NM_059150
Cluster38	3	NM_072614	NM_171484	NM_072613
Cluster39	3	NM_064636	NM_064634	NM_064635
Cluster40	3	NM_072178	NM_072176	NM_072177
Cluster41	3	NM_073421	NM_073419	NM_073420
Cluster42	3	NM_066536	NM_066535	NM_066537
Cluster43	3	NM_073820	NM_073818	NM_073819
Cluster44	3	NM_059190	NM_059189	NM_059191
Cluster45	3	NM_058852	NM_058850	NM_058851
Cluster46	3	NM_073533	NM_073532	NM_073534
Cluster47	2	NM_060274	NM_060273
Cluster48	2	NM_058889	NM_058890
Cluster49	2	NM_073044	NM_073045
Cluster50	2	NM_066957	NM_066958
Cluster51	2	NM_063194	NM_171021
Cluster52	2	NM_076991	NM_076990
Cluster53	2	NM_060007	NM_060008
Cluster54	2	NM_074390	NM_074391
Cluster55	2	NM_062983	NM_062984
Cluster56	2	NM_069103	NM_069102
Cluster57	2	NM_072820	NM_072819
Cluster58	2	NM_073148	NM_171520
Cluster59	2	NM_170837	NM_058638
Cluster60	2	NM_068386	NM_068388
Cluster61	2	NM_060439	NM_060438
Cluster62	2	NM_064662	NM_064661
Cluster63	2	NM_068875	NM_068874
Cluster64	2	NM_071763	NM_071762
Cluster65	2	NM_069127	NM_069128
Cluster66	2	NM_067860	NM_171296
Cluster67	2	NM_064410	NM_182245
Cluster68	2	NM_075394	NM_075393
Cluster69	2	NM_069355	NM_069354
Cluster70	2	NM_067056	NM_181929
Cluster71	2	NM_065032	NM_065033
Cluster72	2	NM_068872	NM_068871
Cluster73	2	NM_073194	NM_073195
Cluster74	2	NM_061193	NM_061194
Cluster75	2	NM_073181	NM_073180
Cluster76	2	NM_064469	NM_064470
Cluster77	2	NM_067589	NM_067588
Cluster78	2	NM_060129	NM_060130
Cluster79	2	NM_059069	NM_059068
Cluster80	2	NM_066511	NM_066510
Cluster81	2	NM_065771	NM_065772
Cluster82	2	NM_065718	NM_065719
Cluster83	2	NM_067411	NM_067410
Cluster84	2	NM_067615	NM_067614
Cluster85	2	NM_075795	NM_075796
Cluster86	2	NM_061749	NM_061750
Cluster87	2	NM_066944	NM_066943
Cluster88	2	NM_058534	NM_170819
Cluster89	2	NM_059873	NM_059872
Cluster90	2	NM_078026	NM_078025
Cluster91	2	NM_182256	NM_063847
Cluster92	2	NM_076827	NM_076828
Cluster93	2	NM_073613	NM_073614
Cluster94	2	NM_170926	NM_060463
Cluster95	2	NM_064473	NM_064474
Cluster96	2	NM_066941	NM_066942
Cluster97	2	NM_171673	NM_171672
Cluster98	2	NM_073695	NM_182351
Cluster99	2	NM_067310	NM_067311
Cluster100	2	NM_069954	NM_069956
Cluster101	2	NM_072552	NM_072553
Cluster102	2	NM_069843	NM_069844
Cluster103	2	NM_075206	NM_075205
Cluster104	2	NM_066531	NM_066530
Cluster105	2	NM_071299	NM_071300
Cluster106	2	NM_071839	NM_071841
Cluster107	2	NM_066128	NM_066126
Cluster108	2	NM_072458	NM_072457
Cluster109	2	NM_068516	NM_171350
Cluster110	2	NM_067536	NM_067573
Cluster111	2	NM_063022	NM_063021
Cluster112	2	NM_058738	NM_181995
Cluster113	2	NM_075284	NM_075283
Cluster114	2	NM_060891	NM_060892
Cluster115	2	NM_069597	NM_069598
Cluster116	2	NM_066099	NM_066098
Cluster117	2	NM_070919	NM_070918
Cluster118	2	NM_072557	NM_072556
Cluster119	2	NM_078206	NM_078207
Cluster120	2	NM_063555	NM_063556
Cluster121	2	NM_070985	NM_070986
Cluster122	2	NM_060170	NM_060171
Cluster123	2	NM_073988	NM_073990
Cluster124	2	NM_077120	NM_077121
Cluster125	2	NM_061276	NM_061275
Cluster126	2	NM_069517	NM_069518
Cluster127	2	NM_061961	NM_061960
Cluster128	2	NM_075094	NM_075095
Cluster129	2	NM_066413	NM_066412
Cluster130	2	NM_066769	NM_066770
Cluster131	2	NM_058821	NM_058822
Cluster132	2	NM_059196	NM_059197
Cluster133	2	NM_075452	NM_075451
Cluster134	2	NM_078120	NM_078121
Cluster135	2	NM_059286	NM_059285
Cluster136	2	NM_067360	NM_067362
Cluster137	2	NM_069934	NM_069935
Cluster138	2	NM_075639	NM_075638
Cluster139	2	NM_076004	NM_076005
Cluster140	2	NM_078451	NM_078454
Cluster141	2	NM_066390	NM_066389
Cluster142	2	NM_059218	NM_059219
Cluster143	2	NM_060943	NM_060944
Cluster144	2	NM_076116	NM_076115
Cluster145	2	NM_068845	NM_068847
Cluster146	2	NM_068689	NM_068690
Cluster147	2	NM_067461	NM_067459
Cluster148	2	NM_059051	NM_059050
Cluster149	2	NM_066068	NM_066067
Cluster150	2	NM_059427	NM_059432
Cluster151	2	NM_063238	NM_063239
Cluster152	2	NM_062327	NM_062328
Cluster153	2	NM_070263	NM_070264
Cluster154	2	NM_063247	NM_063246
Cluster155	2	NM_067450	NM_067455
Cluster156	2	NM_058421	NM_058422
Cluster157	2	NM_062441	NM_062440
Cluster158	2	NM_058363	NM_058362
Cluster159	2	NM_067379	NM_067378
Cluster160	2	NM_065184	NM_065185
Cluster161	2	NM_061491	NM_061490
Cluster162	2	NM_062565	NM_062566
Cluster163	2	NM_058536	NM_058535
Cluster164	2	NM_071359	NM_071357
Cluster165	2	NM_068830	NM_068829
Cluster166	2	NM_065237	NM_065238
Cluster167	2	NM_073236	NM_073237
Cluster168	2	NM_076180	NM_076181
Cluster169	2	NM_069132	NM_069134
Cluster170	2	NM_073010	NM_073012
Cluster171	2	NM_073696	NM_182350
Cluster172	2	NM_073594	NM_073595
Cluster173	2	NM_061206	NM_170958
Cluster174	2	NM_064550	NM_064551
Cluster175	2	NM_059181	NM_170865
Cluster176	2	NM_067201	NM_067202
Cluster177	2	NM_075953	NM_075952
Cluster178	2	NM_071789	NM_071790
Cluster179	2	NM_062758	NM_062757
Cluster180	2	NM_060050	NM_060051
Cluster181	2	NM_064143	NM_064144
Cluster182	2	NM_058295	NM_058294
Cluster183	2	NM_076448	NM_076447
Cluster184	2	NM_058320	NM_058319
Cluster185	2	NM_060220	NM_060219
Cluster186	2	NM_059146	NM_059145
Cluster187	2	NM_170892	NM_170890
Cluster188	2	NM_064133	NM_064134
Cluster189	2	NM_072265	NM_072266
Cluster190	2	NM_072691	NM_072692
Cluster191	2	NM_059740	NM_059739
Cluster192	2	NM_075476	NM_075477
Cluster193	2	NM_071569	NM_071570
Cluster194	2	NM_070746	NM_070747
Cluster195	2	NM_058884	NM_058887
Cluster196	2	NM_062814	NM_171008
Cluster197	2	NM_067701	NM_067702
Cluster198	2	NM_066674	NM_066673
Cluster199	2	NM_058765	NM_058764
Cluster200	2	NM_072564	NM_072563
Cluster201	2	NM_070433	NM_070432
Cluster202	2	NM_075599	NM_075600
Cluster203	2	NM_061365	NM_061366
Cluster204	2	NM_061527	NM_061528
Cluster205	2	NM_069849	NM_069848
Cluster206	2	NM_171189	NM_066214
Cluster207	2	NM_077852	NM_077853
Cluster208	2	NM_069160	NM_069157
Cluster209	2	NM_058414	NM_058415
Cluster210	2	NM_062648	NM_062647
Cluster211	2	NM_063814	NM_063815
Cluster212	2	NM_064998	NM_064999
Cluster213	2	NM_060191	NM_060190
Cluster214	2	NM_064361	NM_064360
Cluster215	2	NM_070633	NM_070634
Cluster216	2	NM_064679	NM_064678
Cluster217	2	NM_060661	NM_060662
Cluster218	2	NM_069742	NM_069741
Cluster219	2	NM_077309	NM_077308
Cluster220	2	NM_075144	NM_075145
Cluster221	2	NM_065200	NM_065201
Cluster222	2	NM_072595	NM_072596
Cluster223	2	NM_060348	NM_060347
Cluster224	2	NM_064099	NM_064100
Cluster225	2	NM_070408	NM_070407
Cluster226	2	NM_059954	NM_059955
Cluster227	2	NM_063301	NM_063300
Cluster228	2	NM_065326	NM_065325
Cluster229	2	NM_060263	NM_170917
Cluster230	2	NM_076759	NM_076758
Cluster231	2	NM_058965	NM_058964
Cluster232	2	NM_073281	NM_073280
Cluster233	2	NM_064151	NM_064150
Cluster234	2	NM_074098	NM_074099
Cluster235	2	NM_068976	NM_068975
Cluster236	2	NM_067815	NM_067816
Cluster237	2	NM_060251	NM_060250
Cluster238	2	NM_067986	NM_067985
Cluster239	2	NM_066037	NM_066036
Cluster240	2	NM_063113	NM_063114
Cluster241	2	NM_061263	NM_061264
Cluster242	2	NM_060019	NM_060018
Cluster243	2	NM_171033	NM_063901
Cluster244	2	NM_058760	NM_058761
Cluster245	2	NM_062703	NM_062702
Cluster246	2	NM_065178	NM_065179
Cluster247	2	NM_063505	NM_063504
Cluster248	2	NM_067993	NM_067994
Cluster249	2	NM_075450	NM_075449
Cluster250	2	NM_072198	NM_072199
Cluster251	2	NM_066207	NM_066206
Cluster252	2	NM_071125	NM_071124
Cluster253	2	NM_065021	NM_065020
Cluster254	2	NM_064142	NM_064141
Cluster255	2	NM_059531	NM_170886
Cluster256	2	NM_065055	NM_065057
Cluster257	2	NM_066176	NM_066175
Cluster258	2	NM_064586	NM_064588
Cluster259	2	NM_059465	NM_059463
Cluster260	2	NM_068442	NM_171345
Cluster261	2	NM_065723	NM_065724
Cluster262	2	NM_071656	NM_071657
Cluster263	2	NM_073581	NM_073582
Cluster264	2	NM_061056	NM_061057
Cluster265	2	NM_063927	NM_063929
Cluster266	2	NM_063015	NM_063014
Cluster267	2	NM_171661	NM_076302
Cluster268	2	NM_069711	NM_069710
Cluster269	2	NM_066444	NM_066445
Cluster270	2	NM_067475	NM_067476
Cluster271	2	NM_063050	NM_063051
Cluster272	2	NM_069465	NM_069466
Cluster273	2	NM_064095	NM_064096
Cluster274	2	NM_066623	NM_066622
Cluster275	2	NM_062558	NM_062557
Cluster276	2	NM_066879	NM_066880
Cluster277	2	NM_069019	NM_069018
Cluster278	2	NM_072164	NM_072165
Cluster279	2	NM_063143	NM_063144
Cluster280	2	NM_064448	NM_064447
Cluster281	2	NM_066516	NM_066517
Cluster282	2	NM_077986	NM_077985
Cluster283	2	NM_061441	NM_061440
Cluster284	2	NM_064575	NM_064576
Cluster285	2	NM_068136	NM_068135
Cluster286	2	NM_067494	NM_067497
Cluster287	2	NM_059262	NM_059263
Cluster288	2	NM_061302	NM_061303
Cluster289	2	NM_066158	NM_066159
Cluster290	2	NM_170796	NM_058408
Cluster291	2	NM_067110	NM_067108
Cluster292	2	NM_063819	NM_063818
Cluster293	2	NM_171005	NM_062723
Cluster294	2	NM_171727	NM_076865
Cluster295	2	NM_066561	NM_066560
Cluster296	2	NM_074076	NM_074075
Cluster297	2	NM_067190	NM_067189
Cluster298	2	NM_068577	NM_068578
Cluster299	2	NM_076910	NM_076911
Cluster300	2	NM_070414	NM_070413
Cluster301	2	NM_062901	NM_062902
Cluster302	2	NM_061017	NM_061018
Cluster303	2	NM_066542	NM_066544
Cluster304	2	NM_065030	NM_065029
Cluster305	2	NM_069779	NM_069780
Cluster306	2	NM_064044	NM_064045
Cluster307	2	NM_077382	NM_077381
Cluster308	2	NM_171399	NM_069044
Cluster309	2	NM_074873	NM_074872
Cluster310	2	NM_060084	NM_060083
Cluster311	2	NM_060436	NM_182092
Cluster312	2	NM_061994	NM_182122
Cluster313	2	NM_063222	NM_182099
Cluster314	2	NM_069942	NM_069941
Cluster315	2	NM_075742	NM_075743
Cluster316	2	NM_063963	NM_063962
Cluster317	2	NM_062505	NM_062504
Cluster318	2	NM_067548	NM_067549
Cluster319	2	NM_062538	NM_062539
Cluster320	2	NM_063935	NM_063936
Cluster321	2	NM_077142	NM_077143
Cluster322	2	NM_059985	NM_182068
Cluster323	2	NM_062929	NM_062928
Cluster324	2	NM_058305	NM_058304
Cluster325	2	NM_071779	NM_071778
Cluster326	2	NM_068586	NM_068587
Cluster327	2	NM_070509	NM_070510
Cluster328	2	NM_078143	NM_078144
Cluster329	2	NM_059553	NM_059552
Cluster330	2	NM_058455	NM_058456
Cluster331	2	NM_059067	NM_059064
Cluster332	2	NM_069375	NM_069374
Cluster333	2	NM_060169	NM_060168
Cluster334	2	NM_066283	NM_066284
Cluster335	2	NM_059021	NM_059022
Cluster336	2	NM_070886	NM_070887
Cluster337	2	NM_065539	NM_065538
Cluster338	2	NM_076621	NM_076620
Cluster339	2	NM_077742	NM_077741
Cluster340	2	NM_171534	NM_073310
Cluster341	2	NM_072355	NM_072356
Cluster342	2	NM_062374	NM_062375
Cluster343	2	NM_061882	NM_061881
Cluster344	2	NM_074191	NM_074190
Cluster345	2	NM_059980	NM_059981
Cluster346	2	NM_071260	NM_071287
Cluster347	2	NM_059781	NM_059780
Cluster348	2	NM_075647	NM_075646
Cluster349	2	NM_064097	NM_064098
Cluster350	2	NM_062487	NM_062486
Cluster351	2	NM_067167	NM_067168
Cluster352	2	NM_071273	NM_071272
Cluster353	2	NM_069298	NM_069299
Cluster354	2	NM_170821	NM_058554
Cluster355	2	NM_067776	NM_067775
Cluster356	2	NM_059852	NM_171841
Cluster357	2	NM_065355	NM_065356
Cluster358	2	NM_058332	NM_182060
Cluster359	2	NM_062844	NM_062843
Cluster360	2	NM_064783	NM_064784
Cluster361	2	NM_072167	NM_072166
Cluster362	2	NM_067286	NM_067285
Cluster363	2	NM_064655	NM_064653
Cluster364	2	NM_063805	NM_063804
Cluster365	2	NM_068999	NM_068998
Cluster366	2	NM_062497	NM_062496
Cluster367	2	NM_066758	NM_066757
Cluster368	2	NM_072383	NM_072384
Cluster369	2	NM_062948	NM_062947
Cluster370	2	NM_070257	NM_070256
Cluster371	2	NM_066110	NM_066109
Cluster372	2	NM_073779	NM_073778
Cluster373	2	NM_069666	NM_069667
Cluster374	2	NM_076913	NM_076914
Cluster375	2	NM_073660	NM_073659
Cluster376	2	NM_171298	NM_067878
Cluster377	2	NM_171659	NM_076267
Cluster378	2	NM_070800	NM_070801
Cluster379	2	NM_170813	NM_170814
Cluster380	2	NM_067262	NM_067261
Cluster381	2	NM_171387	NM_068912
Cluster382	2	NM_061988	NM_061989
Cluster383	2	NM_065631	NM_065630
Cluster384	2	NM_058701	NM_058700
Cluster385	2	NM_059846	NM_059847
Cluster386	2	NM_061790	NM_061788
Cluster387	2	NM_066698	NM_066697
Cluster388	2	NM_058925	NM_058924
Cluster389	2	NM_066508	NM_066509
Cluster390	2	NM_059514	NM_059515
Cluster391	2	NM_070040	NM_070043
Cluster392	2	NM_069081	NM_069080
Cluster393	2	NM_067954	NM_067955
Cluster394	2	NM_062674	NM_062677
Cluster395	2	NM_077234	NM_077236
Cluster396	2	NM_060600	NM_060601
Cluster397	2	NM_070204	NM_070205
Cluster398	2	NM_061247	NM_061248
Cluster399	2	NM_064942	NM_064941
Cluster400	2	NM_059795	NM_059796
Cluster401	2	NM_059907	NM_059908
Cluster402	2	NM_062727	NM_062726
Cluster403	2	NM_060983	NM_060982
Cluster404	2	NM_062008	NM_062009
