# Supplementary material for: Non-random retention of protein-coding overlapping genes in Metazoa
Source: BMC Genomics. 2008 Apr 16;9:174. doi: 10.1186/1471-2164-9-174 (PMC2330155; doi:10.1186/1471-2164-9-174)
Supplement: Additional file 3 — Parallel overlaps conserved between human and mouse. We manually reviewed the main literature on the genes involved in parallel OGCs conserved between human and mouse to look for possible functional links. We signed as 'Not Known' the cases where either the transcripts correspond to not yet annotated genes, or no functional link can be derived from the available literature. [file 1471-2164-9-174-S3.xls]

## Sheet: Sheet1
Additional data file 3. Parallel overlaps conserved between human and mouse.
Hs Cluster	Gene1	Gene2	Overlap type	Mm Id1	Mm Id2	Region Of Overlap	Reference	Possible Functional Link
Cluster342	NM_024627	NM_053004	embedded parallel	BC029862	AK173227	5'UTR_5'UTR	[5]	Not Known
Cluster169	NM_152925	NM_006047	embedded parallel	NM_170590	NM_170598	CDS_5'UTR	[33]	Not Known
Cluster191	NM_030885	NM_002375	embedded parallel	AK046825	BC055332	CDS_CDS		No, likely splice variants*
Cluster599	NM_001007246	NM_018963	embedded parallel	AK051870	AJ292467	CDS_CDS		No, likely splice variants*
Cluster76	NM_002838	NM_080923	embedded parallel	M92933	AK088215	CDS_CDS		No, likely splice variants*
Cluster80	NM_016300	NM_198399	embedded parallel	AF324451	AK002950	CDS_CDS	[23]	No, likely splice variants*
Cluster115	NM_015913	NM_138417	nested parallel	NM_025334	NM_029571	CDS_intron	[5]	Not Known
Cluster131	NM_181506	NM_016338	nested parallel	AK088316	BC029746	CDS_intron	[5]	Not Known
Cluster171	NM_020984	NM_003055	nested parallel	NM_009891	NM_021712	CDS_intron	[34]	Yes, both involved in cholinergic system (synthesis and transport of acetylcholine)
Cluster177	NM_138422	NM_079834	nested parallel	BC060071	AF295102	CDS_intron	[5]	Not Known
Cluster21_2	NM_213569	NM_001010896	nested parallel	BC025863	AK052897	CDS_intron		Not Known
Cluster232	NM_020144	NM_018059	nested parallel	NM_019943	NM_178702	CDS_intron	[13]	Not Known
Cluster265	NM_032042	NM_153216	nested parallel	BC057380	AK076753	CDS_intron	[5]	Not Known
Cluster30_2	NM_014390	NM_014411	nested parallel	NM_019776	NM_138682	CDS_intron	[2,5]	Not Known
Cluster352	NM_006933	NM_032476	nested parallel	NM_017391	NM_080456	CDS_intron	[57]	Not Known
Cluster4_3	NM_012312	NM_020535	nested parallel	AY152727	AK046171	CDS_intron	[97]	Yes, both part of the KIR2DL and KIR2DS gene clusters
Cluster419	NM_032785	NM_024603	nested parallel	AK016502	BC051512	CDS_intron	[5]	Not Known
Cluster424	NM_145034	NM_022347	nested parallel	AK080959	AK003852	CDS_intron	[5]	Not Known
Cluster430	NM_138413	NM_001009997	nested parallel	AK002457	BC049703	CDS_intron		Not Known
Cluster46_1	NM_001009571	NM_198085	nested parallel	NM_153163	NM_198251	CDS_intron	[13]	Not Known
Cluster46_2	NM_001009571	NM_139175	nested parallel	NM_153163	AY155440	CDS_intron	[13]	Not Known
Cluster512	NM_005294	NM_012197	nested parallel	AK048682	AK220489	CDS_intron	[5]	Yes, G-protein coupled receptor protein signaling pathway
Cluster534	NM_020412	NM_182978	nested parallel	BC034442	BC078439	CDS_intron	[80]	Not Known
Cluster542	NM_006189	NM_004055	nested parallel	NM_011010	NM_007602	CDS_intron	[98]	Yes, signal transduction
Cluster553	NM_003774	NM_172240	nested parallel	NM_015737	NM_027740	CDS_intron	[5]	Not Known
Cluster612	NM_018303	NM_148959	nested parallel	BC049102	AF508546	CDS_intron	[5]	Not Known
Cluster614	NM_003558	NM_138333	nested parallel	AK146100	BC028637	CDS_intron	[5]	Not Known
Cluster640	NM_017839	NM_032330	nested parallel	AK039431	AK009171	CDS_intron	[5]	Yes, the encoded proteins are both regulated by calcium ion
Cluster74	NM_001008394	NM_182729	nested parallel	NM_025499	NM_015762	CDS_intron	[99, 100]	Yes, both genes involved in regulation of p53 pathway
Cluster582	NM_001953	NM_005138	partial parallel	AB060274	BC019554	3'UTR_5'UTR	[101]	Yes, both genes are important for mitochondrial functions
Cluster279	NM_015946	NM_181501	partial parallel	BC057160	AK035870	5'UTR_5'UTR	[102, 103]	Yes, role in spermatogenesis and cell proliferation
Cluster636	NM_181808	NM_024511	partial parallel	NM_181857	NM_146159	CDS_3'UTR		Not Known
Cluster48_1	NM_014693	NM_032331	partial parallel	AF489569	AK007407	CDS_CDS	[5]	Not Known
