# Supplementary material for: Non-random retention of protein-coding overlapping genes in Metazoa
Source: BMC Genomics. 2008 Apr 16;9:174. doi: 10.1186/1471-2164-9-174 (PMC2330155; doi:10.1186/1471-2164-9-174)
Supplement: Additional file 5 — Literature overview of human overlapping genes. The numbering for the literature references refers to Additional file 6. [file 1471-2164-9-174-S5.xls]

## Sheet: Sheet1
Additional data file 5. Literature overview of human overlapping genes.
Cluster #	Gene 1	Acc Num	Gene 2	Acc Num	Reference	Presence In Our Database
Cluster1	TSP-EAR protein	NM_144991	KRTAP1010	NM_181688	[1]	YES
Cluster1	TSP-EAR protein	NM_144991	C21orf90	NM_153204	[2]	YES
Cluster1	TSP-EAR protein	NM_144991	KRTAP10-4	NM_198687	[1]	YES
Cluster1	TSP-EAR protein	NM_144991	KRTAP10-7	NM_198689	[1]	YES
Cluster1	TSP-EAR protein	NM_144991	KRTAP10-8	NM_198695	[1]	YES
Cluster1	TSP-EAR protein	NM_144991	KRTAP10-9	NM_198690	[1]	YES
Cluster1	TSP-EAR protein	NM_144991	KRTAP1011	NM_198692	[1]	YES
Cluster1	TSP-EAR protein	NM_144991	KRTAP123	NM_198697	[1]	YES
Cluster1	TSP-EAR protein	NM_144991	KRTAP1012	NM_198699	[1]	YES
Cluster1	TSP-EAR protein	NM_144991	KRTAP101	NM_198691	[1]	YES
Cluster1	TSP-EAR protein	NM_144991	KRTAP102	NM_198693	[1]	YES
Cluster1	TSP-EAR protein	NM_144991	KRTAP103	NM_198696	[1]	YES
Cluster1	TSP-EAR protein	NM_144991	KRTAP10-5	NM_198694	[1]	YES
Cluster1	TSP-EAR protein	NM_144991	KRTAP10-6	NM_198688	[1]	YES
Cluster1	TSP-EAR protein	NM_144991	KRTAP12-4	NM_198698	[1]	YES
Cluster1	TSP-EAR protein	NM_144991	KRTAP122	NM_181684	[1]	YES
Cluster1	TSP-EAR protein	NM_144991	KRTAP121	NM_181686	[1]	YES
Cluster2	RP1119J3.3	NM_001012267	C9orf12	NM_022755	[3]	YES
Cluster3	TRALPUSH	NM_053002	P2RY12	NM_022788	[2]	YES
Cluster3	TRALPUSH	NM_053002	H963	NM_013308	[2]	YES
Cluster3	TRALPUSH	NM_053002	GPR105	NM_014879	[2]	YES
Cluster3	TRALPUSH	NM_053002	GPR87	NM_023915	[2]	YES
Cluster3	TRALPUSH	NM_053002	GPR86	NM_176894	[2]	YES
Cluster7	NF1	NM_000267	OMG	NM_002544	[2,4]	YES
Cluster7	NF1	NM_000267	EVI2B	NM_006495	[2,4]	YES
Cluster7	NF1	NM_000267	EVI2A	NM_014210	[2,4]	YES
Cluster10	EB1	NM_152788	APAF1	NM_001160	[2]	YES
Cluster11	BIN3	NM_018688	DBC1	NM_199205	[2]	YES
Cluster11	BIN3	NM_018688	FLJ14107	NM_025026	[5]	YES
Cluster14	KMO	NM_003679	OPN3	NM_014322	[6]	YES
Cluster14	CHML	NM_001821	OPN3	NM_014322	[7]	YES
Cluster18	TIMM9	NM_012460	KIAA0586	NM_014749	[2,8,9]	YES
Cluster20	KIAA0590	NM_014714	FLJ20898	NM_024600	[2]	YES
Cluster20	KIAA0590	NM_014714	KIAA0683	NM_016111	[2]	YES
Cluster21	NEBL non-muscle isoform	NM_213569	NEBL sarcomeric isoform	NM_006393	[10]	YES
Cluster22	DNASE1L1	NM_001009932	RPL10	NM_006013	[2,9]	YES
Cluster23	FLJ32800	NM_152647	GALK2	NM_001001556	[5]	YES
Cluster23	FLJ32800	NM_152647	FGF7	NM_002009	[2]	YES
Cluster24	DNAJC7	NM_003315	CNP	NM_033133	[8]	YES
Cluster25	FLJ12565	NM_022064	GMPPB	NM_013334	[2,8]	YES
Cluster26	HT009	NM_018470	IDI1	NM_004508	[2]	YES
Cluster26	HT009	NM_018470	IDI2	NM_033261	[2]	YES
Cluster27	ATM isoform 1	NM_000051	MGC33948	NM_152587	[8]	YES
Cluster28	AP4MI (HSMU4)	NM_004722	TAF6	NM_139315	[2,1113]	YES
Cluster28	AP4MI (HSMU4)	NM_004722	MCM7	NM_005916	[13]	YES
Cluster29	LW1	NM_016153	FAM11A	NM_032508	[5]	YES
Cluster29	LW1	NM_016153	MAGEA11	NM_005366	[5]	YES
Cluster30	p100 (SND1)	NM_014390	NAG14 (LRRC4)	NM_022143	[2,5]	YES
Cluster30	p100 (SND1)	NM_014390	NAG8 (NAG-X)	NM_014411	[5,13]	YES
Cluster32	C18orf16	NM_153010	AQP4	NM_001650	[9]	YES
Cluster34	PSORS1C1	NM_014068	PSORS1C2	NM_014069	[14]	YES
Cluster34	PSORS1C1	NM_014068	CDSN	NM_001264	[14]	YES
Cluster35	BMP8B	NM_001720	OXCT2	NM_022120	[15]	YES
Cluster35	BMP8B	NM_001720	PPIE	NM_203456	[8]	YES
Cluster36	COG5	NM_006348	PP35	NM_181581	[8]	YES
Cluster36	COG5	NM_006348	GPR22	NM_005295	[13]	YES
Cluster 38	PRSS25	NM_013247	AUP1	NM_012103	[2]	YES
Cluster 38	PRSS25	NM_013247	LOXL3	NM_032603	[2,8]	YES
Cluster39	CASK	NM_003688	GPR34	NM_005300	[2]	YES
Cluster39	CASK	NM_003688	GPR82	NM_080817	[5]	YES
Cluster40	MGC11257	NM_032350	GPR30	NM_001505	[13]	YES
Cluster40	MGC11257	NM_032350	GPR146	NM_138445	[13]	YES
Cluster42	MARS	NM_004990	DDIT3	NM_004083	[16]	YES
Cluster42	MARS	NM_004990	ARHGAP9	NM_032496	[9]	YES
Cluster43	COPG2	NM_012133	MEST	NM_177524	[2,12,13]	YES
Cluster45	F8 isoform A	NM_000132	F8A1	NM_012151	[17]	YES
Cluster45	F8 isoform A	NM_000132	F8 isoform B	NM_019863	[18]	YES
Cluster46	CADPS2	NM_001009571	RNF148	NM_198085	[13]	YES
Cluster46	CADPS2	NM_001009571	RNF133	NM_139175	[13]	YES
Cluster47	DALRD3	NM_018114	DKFZP564J0123	NM_199074	[5]	YES
Cluster47	DALRD3	NM_018114	WDR6	NM_018031	[8]	YES
Cluster48	ECE2	NM_014693	CAMK2N2	NM_033259	[5]	YES
Cluster49	TATDN1	NM_032026	RNF139	NM_007218	[8]	YES
Cluster50	PHGDHL1	NM_177967	GPR18	NM_005292	[5]	YES
Cluster 51	STAF65(gamma)	NM_014860	XAB1	NM_007266	[2]	YES
Cluster 51	STAF65(gamma)	NM_014860	SLC4A1AP	NM_018158	[2,9]	YES
Cluster52	GATS	NM_178831	STAG3	NM_024070	[13]	YES
Cluster52	GATS	NM_178831	STAG3	NM_012447	[8,13]	YES
Cluster53	DOC1 isoform 1 and 2	NM_182909	MGC4308	NM_032359	[2]	YES
Cluster54	FLJ23861	NM_152519	RPE	NM_199229	[8]	YES
Cluster56	RTDR1	NM_014433	GNAZ	NM_002073	[2]	YES
Cluster57	ASTN2	NM_198186	TRIM32	NM_012210	[2]	YES
Cluster61	MRPS7	NM_015971	ADO23	NM_020679	[2,8]	YES
Cluster62	B3GAT2	NM_080742	SMAP1	NM_021940	[2,8]	YES
Cluster63	SP140 variant2	NM_001005176	SP140 variant1	NM_007237	[19]	YES
Cluster64	EVER1	NM_007267	EVER2	NM_152468	[2]	YES
Cluster65	FLRT1	NM_013280	LRP16	NM_014067	[5]	YES
Cluster66	RAP140	NM_015224	LOC285331	NM_001012506	[2]	YES
Cluster67	RB1	NM_000321	P2RY5	NM_005767	[20]	YES
Cluster68	DHPS	NM_013407	MGC4238	NM_032332	[2]	YES
Cluster70	POLR3K	NM_016310	FLJ22940	NM_024571	[2,12]	YES
Cluster71	GFM1	NM_024996	LTX	NM_020169	[2]	YES
Cluster72	RALGPS1	NM_014636	ANGPTL2	NM_012098	[2]	YES
Cluster73	KNS2	NM_182923	XRCC3	NM_005432	[2]	YES
Cluster75	P2RXL1	NM_005446	SLC7A4	NM_004173	[12]	YES
Cluster76	PTPRC isoform 2	NM_002838	PTPRC isoform 4	NM_080923	[21]	YES
Cluster77	SYN2	NM_133625	TIMP4	NM_003256	[22]	YES
Cluster78	IMAGE3451454	NM_053052	FLJ12517	NM_023007	[2]	YES
Cluster79	LOC339123	NM_001005920	STUB1	NM_005861	[2,8]	YES
Cluster80	ARPP21 isoform 1	NM_016300	ARPP21 isoform 2	NM_198399	[23]	YES
Cluster82	POLG	NM_002693	FLJ10719	NM_018193	[2,8]	YES
Cluster83	IFNGR2	NM_005534	C21orf4	NM_006134	[8]	YES
Cluster84	NAB2	NM_005967	STAT6	NM_003153	[24]	YES
Cluster86	FLJ33167	NM_152683	MLF1IP	NM_024629	[8]	YES
Cluster87	SPAG8	NM_012436	NPR2	NM_000907	[2,12]	YES
Cluster88	PPP2R5B	NM_006244	GPHA2	NM_130769	[2]	YES
Cluster89	MIC1(C18orf8)	NM_013326	NPC1	NM_000271	[2,12]	YES
Cluster90	IMMP2L	NM_032549	LRRN3	NM_018334	[13]	YES
Cluster92	FLJ32370	NM_152417	NCOA6IP	NM_024831	[2,8,9]	YES
Cluster93	CTRL	NM_001907	PSKH1	NM_006742	[25]	YES
Cluster94	C20orf22	NM_015600	PYGB	NM_002862	[2]	YES
Cluster95	LOC317671	NM_173362	SPATA9	NM_031952	[2,8]	YES
Cluster97	LRRTM3	NM_178011	CTNNA3	NM_013266	[26]	YES
Cluster100	STH	NM_001007532	MAPT	NM_005910	[27]	YES
Cluster101	MGC35138	NM_173573	DKFZp761L1518	NM_198075	[2,28]	YES
Cluster102	MEA	NM_014623	PPP2R5D	NM_180976	[2,28,29]	YES
Cluster103	DC13	NM_020188	BM039	NM_018455	[2,8]	YES
Cluster104	ALDH6A1	NM_005589	C14orf45	NM_025057	[2,12]	YES
Cluster105	ZNF7	NM_003416	COMMD5 (HT002)	NM_014066	[2]	YES
Cluster108	COL9A3	NM_001853	TCFL5	NM_006602	[2]	YES
Cluster109	ASE1 (CD3EAP)	NM_012099	ERCC1	NM_001983	[30,31]	YES
Cluster110	LOC388650	NM_001006605	RPL5	NM_000969	[3]	YES
Cluster112	C11orf16	NM_020643	C11orf17 (bca3 protein)	NM_020642	[2]	YES
Cluster113	HT017	NM_020678	CACNA2D3	NM_018398	[2]	YES
Cluster114	FDPS	NM_002004	FLJ35976	NM_173639	[2,8]	YES
Cluster115	TXNDC12	NM_015913	MGC20419	NM_138417	[5]	YES
Cluster116	RPL35A	NM_000996	IQCG	NM_032263	[5]	YES
Cluster117	KIAA1712	NM_030633	FBXO8	NM_012180	[9]	YES
Cluster119	TUSC4	NM_006545	CYB561D2	NM_007022	[9]	YES
Cluster120	FLJ21439	NM_025137	EIF3S1	NM_003758	[2,8]	YES
Cluster121	PLAC4	NM_182832	BACE2	NM_012105	[5]	YES
Cluster122	C9orf37	NM_032937	ARRDC1	NM_152285	[2]	YES
Cluster124	OGG1	NM_016821	CAMK1	NM_003656	[2,11,12]	YES
Cluster125	LENG8	NM_052925	LENG9	NM_198988	[2,8]	YES
Cluster126	PPAP2A	NM_003711	SKIV2L2	NM_015360	[2]	YES
Cluster128	CIDEB	NM_014430	LTB4R2	NM_019839	[2,12]	YES
Cluster131	SLRN	NM_181506	IPO11	NM_016338	[5]	YES
Cluster132	DDX28	NM_018380	FLJ20399	NM_017803	[2,8,9]	YES
Cluster133	FLJ20671(C14orf119)	NM_017924	ACIN1	NM_014977	[2,12]	YES
Cluster134	GBL	NM_022372	MGC21830	NM_182563	[2]	YES
Cluster135	7h3	NM_033025	ILVBL	NM_006844	[2]	YES
Cluster136	MGC70924	NM_199285	PAFAH1B3	NM_002573	[8]	YES
Cluster137	MRPS12	NM_033362	SARS2	NM_017827	[8]	YES
Cluster138	FLJ20628	NM_017910	SPDY1	NM_182756	[8]	YES
Cluster139	FLJ21742	NM_032207	CHERP	NM_006387	[2]	YES
Cluster140	NNAT	NM_005386	BLCAP	NM_006698	[2]	YES
Cluster142	FAM31C	NM_024898	CRB3	NM_174882	[2]	YES
Cluster148	HIST1H4I	NM_003495	HIST1H2BK	NM_080593	[2]	YES
Cluster149	RAB37	NM_175738	NKIR	NM_139018	[2]	YES
Cluster151	GPR44	NM_004778	MGC2574	NM_024098	[12]	YES
Cluster152	IL18BP	NM_173044	NUMA1	NM_006185	[12]	YES
Cluster154	CGI-04	NM_015936	DNM1L	NM_012062	[2]	YES
Cluster155	DEDD	NM_032998	NIT1	NM_005600	[2,8]	YES
Cluster156	TOR2A	NM_130459	TTC16	NM_144965	[2]	YES
Cluster157	FLJ43806	NM_201628	FLJ23703	NM_182534	[8]	YES
Cluster158	SPTBN1	NM_003128	DKFZp547I014	NM_020217	[5]	YES
Cluster159	C7orf32 (ATP6V0E2L)	NM_145230	LOC401431	NM_001008745	[9]	YES
Cluster160	HRPT2	NM_024529	B3GALT2	NM_003783	[2]	YES
Cluster161	PLTP	NM_006227	PPGB	NM_000308	[2,28,32]	YES
Cluster162	THEA	NM_015547	MGC27169	NM_176782	[2,8]	YES
Cluster163	C14orf124	NM_020195	KIAA0323	NM_015299	[2]	YES
Cluster164	FLJ44670	NM_199181	KIAA0889	NM_152257	[5]	YES
Cluster166	WFDC9	NM_147198	WFDC10A	NM_080753	[2]	YES
Cluster168	TSC2	NM_021056	PKD1	NM_001009944	[2]	YES
Cluster169	CPNE1	NM_152925	RBM12	NM_006047	[33]	YES
Cluster170	B3GNT5	NM_032047	MCF2L2	NM_015078	[2,8]	YES
Cluster171	CHAT	NM_020984	SLC18A3	NM_003055	[34]	YES
Cluster172	JTV1	NM_006303	HRI (EIF2AK1)	NM_014413	[2,11,12]	YES
Cluster173	VEPH1	NM_024621	PTX3	NM_002852	[2]	YES
Cluster175	CAPN12	NM_144691	ACTN4	NM_004924	[35]	YES
Cluster176	FGL2	NM_006682	KIAA1505	NM_020879	[13]	YES
Cluster177	LOC113179	NM_138422	SCAMP4	NM_079834	[5]	YES
Cluster180	FLJ21106	NM_025097	MGC33302	NM_152778	[2,3]	YES
Cluster181	PC	NM_000920	LRFN4	NM_024036	[2]	YES
Cluster182	HCAP-G	NM_022346	MLR1	NM_153686	[8]	YES
Cluster186	MR1	NM_015488	PP1201	NM_022152	[5]	YES
Cluster187	GTP	NM_138384	SPRN	NM_001012508	[2]	YES
Cluster188	KIAA1409	NM_020818	COX8C	NM_182971	[5]	YES
Cluster190	FLJ13614	NM_139076	MRPS18C	NM_016067	[2,8]	YES
Cluster192	FLJ30313	NM_152757	C20orf166	NM_178463	[2]	YES
Cluster194	RNMTL1	NM_018146	C17orf25	NM_016080	[2,8]	YES
Cluster195	VTI1B	NM_006370	ARG2	NM_001172	[2,12]	YES
Cluster196	ZDHHC12	NM_032799	PKN3	NM_013355	[8]	YES
Cluster197	CAPN3	NM_212464	GANC	NM_198141	[36]	YES
Cluster202	RPA4	NM_013347	DIAPH2	NM_006729	[8]	YES
Cluster203	STX18	NM_016930	D4S234E	NM_014392	[8]	YES
Cluster205	ARG1	NM_000045	CRSP3	NM_015979	[2]	YES
Cluster206	XPMC2H	NM_020385	C9orf96	NM_153710	[2]	YES
Cluster207	FANCA	NM_000135	ZFP276	NM_152287	[37]	YES
Cluster208	WBSCR23	NM_025042	GTF2IRD1	NM_016328	[5]	YES
Cluster210	FLJ11783	NM_024891	MLL	NM_005933	[5]	YES
Cluster211	MFAP4	NM_002404	MAPK7	NM_139032	[2]	YES
Cluster212	PPP1CA	NM_001008709	RAD9A	NM_004584	[2,8]	YES
Cluster213	RPIB9	NM_138290	ABCB1	NM_000927	[2,13]	YES
Cluster214	ANK1 transcript variant 4	NM_020475	ANK1 transcript variant 8	NM_020481	[38]	YES
Cluster215	TXNRD2	NM_006440	COMT	NM_000754	[2,12]	YES
Cluster216	MGC16943	NM_080663	SAH	NM_005622	[2]	YES
Cluster217	NDUFA1	NM_004541	RNF113A	NM_006978	[2,8,9]	YES
Cluster218	MHC2TA	NM_000246	DEXI	NM_014015	[2]	YES
Cluster219	KRT10	NM_000421	MGC21518	NM_145274	[2]	YES
Cluster220	ITGAE	NM_002208	GSG2	NM_031965	[2,39]	YES
Cluster221	RBM8A	NM_005105	GNRHR2	NM_057163	[40,41]	YES
Cluster222	EIF3S4	NM_003755	P2RY11	NM_002566	[2,8]	YES
Cluster223	HABP4	NM_014282	CDC14B	NM_033332	[2,12]	YES
Cluster224	SKIV2L	NM_006929	RDBP	NM_002904	[2,8,9]	YES
Cluster225	MGC34774	NM_203308	AIP1	NM_012301	[13]	YES
Cluster226	FBXL13	NM_145032	LRRC17	NM_005824	[2,8]	YES
Cluster227	CD96	NM_005816	ZBED2	NM_024508	[5]	YES
Cluster228	DHFR	NM_000791	MSH3	NM_002439.1	[42]	YES
Cluster229	KLF3	NM_016531	FLJ13197	NM_024614	[2,8,9]	YES
Cluster230	MGC17301	NM_152637	ITGA7	NM_002206	[2,8]	YES
Cluster231	ATP1B1	NM_001001787	NME7	NM_013330	[2,11,12]	YES
Cluster232	PAPOLB	NM_020144	FLJ10324	NM_018059	[13]	YES
Cluster233	IQGAP2	NM_006633	F2RL2	NM_004101	[2]	YES
Cluster234	TOE1	NM_025077	MUTY	NM_012222	[2]	YES
Cluster237	FLJ10634	NM_018163	ZFYVE19	NM_032850	[2,8,9]	YES
Cluster239	SARM1	NM_015077	MGC9564	NM_080669	[2,3]	YES
Cluster240	GTF3C4	NM_012204	DDX31	NM_022779	[2,8,9]	YES
Cluster242	FLJ13291	NM_032178	SLC7A6	NM_003983	[2,28]	YES
Cluster243	CFL1	NM_005507	FLJ30934	NM_152760	[2,8]	YES
Cluster244	NUDT6	NM_198041	FGF2	NM_002006	[2]	YES
Cluster245	RAD17	NM_133343	TAF9	NM_016283	[2,12]	YES
Cluster247	MGC10986	NM_030576	MAP3K3	NM_002401	[8]	YES
Cluster248	TSPAN16	NM_012466	RAB3D	NM_004283	[2,8]	YES
Cluster249	FLJ25449	NM_144714	RAB5A	NM_004162	[2,8]	YES
Cluster251	RBM13	NM_032509	FLJ23263	NM_025115	[2,8]	YES
Cluster252	MGC24132	NM_152396	EAF1	NM_033083	[8]	YES
Cluster253	C15orf21	NM_173609	SLC30A4	NM_013309	[2,8]	YES
Cluster254	SNN	NM_003498	TXNDC11	NM_015914	[2,12]	YES
Cluster255	TNFAIP1	NM_021137	POLDIP2	NM_015584	[8]	YES
Cluster256	C16orf35	NM_012075	MPG	NM_002434	[2,8]	YES
Cluster257	CCND1	NM_053056	FLJ42258	NM_001004327	[8]	YES
Cluster258	FLJ25976	NM_174943	SKIIP	NM_012245	[2,8,9]	YES
Cluster259	HSPA5BP1	NM_178031	SLC15A3	NM_016582	[8,12]	YES
Cluster263	TBCD	NM_005993	FLJ13841	NM_024702	[2]	YES
Cluster264	FLJ40137	NM_173478	BECN1	NM_003766	[2]	YES
Cluster265	DKFZP564D172	NM_032042	FLJ25680	NM_153216	[5]	YES
Cluster266	TUBA1	NM_006000	TUBA4	NM_025019	[2,8,9]	YES
Cluster267	FLJ39647	NM_173625	ACACA	NM_000664	[43]	YES
Cluster268	FANCD2	NM_033084	MGC40179	NM_173472	[2]	YES
Cluster269	TEX13A	NM_031274	IL1RAPL2	NM_017416	[2]	YES
Cluster270	NT5C	NM_014595	ARMC7	NM_024585	[2,8,9]	YES
Cluster271	LOC55908	NM_018687	DOCK6	NM_020812	[8]	YES
Cluster272	PRO1580	NM_018502	NDUFA2	NM_002488	[2]	YES
Cluster273	HPCA	NM_002143	BCLP	NM_033504	[2,8]	YES
Cluster274	C9orf68	NM_017985	LOC403313	NM_203453	[2]	YES
Cluster275	FLJ20200	NM_017708	SPACA4	NM_133498	[5]	YES
Cluster276	FLJ37794	NM_173588	FLJ90119	NM_153347	[2,8]	YES
Cluster277	C9orf10	NM_014612	C9orf10OS	NM_198841	[8]	YES
Cluster278	KCNJ13	NM_002242	TNRC15	NM_015575	[8]	YES
Cluster281	TMEM16G	NM_001001891	TMEM16G	NM_001001666	[44]	YES
Cluster282	FLJ22938	NM_024676	FLJ10647	NM_018166	[2,8]	YES
Cluster283	CSTF2T	NM_015235	PRKG1	NM_006258	[2]	YES
Cluster284	DNAH3	NM_017539	LOC57146	NM_020422	[2,8,9]	YES
Cluster286	MGC26818	NM_152371	MELL1	NM_033467	[2]	YES
Cluster287	KIF20A	NM_005733	CDC23	NM_004661	[2]	YES
Cluster288	FLJ22688	NM_025129	AP2A1	NM_014203	[2,8]	YES
Cluster289	MYL5	NM_002477	FLJ22269	NM_032219	[2,8]	YES
Cluster291	NOS3	NM_000603	NOS3AS	NM_173681	[13,28,45]	YES
Cluster292	FLJ22624	NM_024808	KIAA1008	NM_014953	[2,8,28]	YES
Cluster293	HSN2	NM_213655	WNK1	NM_018979	[46]	YES
Cluster295	DEAF1	NM_021008	LOC283232	NM_174940	[2,8,9]	YES
Cluster298	MOBKL2B	NM_024761	IFNK	NM_020124	[2]	YES
Cluster299	SYN1	NM_006950	TIMP1	NM_003254	[5]	YES
Cluster300	KCNJ5	NM_000890	MGC35558	NM_145013	[2]	YES
Cluster301	POLR2C	NM_002694	DOK4	NM_018110	[2]	YES
Cluster302	PKD2L2	NM_014386	C5orf5	NM_016603	[2,11,12]	YES
Cluster303	ZNF571	NM_016536	ZNF540	NM_152606	[2]	YES
Cluster305	FLJ25078	NM_152485	T3JAM	NM_025228	[2]	YES
Cluster306	DNAH11	NM_003777	RAM2	NM_018719	[2]	YES
Cluster308	RGS12 transcript variant 1	NM_198229	RGS12 transcript variant 5	NM_198432	[47]	YES
Cluster309	POM121	NM_172020	WBSCR20C	NM_148980	[2]	YES
Cluster310	C20orf26	NM_015585	CRNKL1	NM_016652	[2]	YES
Cluster311	ASB16	NM_080863	DKFZp762C2414	NM_178542	[2,8]	YES
Cluster312	RIP	NM_032308	C1QBP	NM_001212	[2,8]	YES
Cluster313	RFXANK	NM_003721	TRA16	NM_176880	[8]	YES
Cluster314	FLJ31031	NM_182533	PRKCZ	NM_002744	[2]	YES
Cluster315	CD72	NM_001782	TESK1	NM_006285	[2,12]	YES
Cluster316	MYH7B	NM_020884	TRPC4AP	NM_199368	[48]	YES
Cluster317	MSH6	NM_000179	VIT1/FBXO11	NM_025133	[49]	YES
Cluster318	MGC40157	NM_152350	FLJ35696	NM_207387	[3,8]	YES
Cluster319	PKMYT1	NM_182687	PAQR4	NM_152341	[2,8]	YES
Cluster321	ERBB3 isoform s	NM_001005915	ERBB3 isoform 1	NM_001982	[50,51]	YES
Cluster322	C6orf208	NM_025002	C6orf122	NM_207502	[8]	YES
Cluster323	MGC26856	NM_152779	CAPS2	NM_032606	[2]	YES
Cluster324	ANGPTL6 (ARP5)	NM_031917	FLJ11286	NM_018381	[12]	YES
Cluster325	ORMDL2	NM_014182	DNAJC14	NM_032364	[2]	YES
Cluster326	PPP4R2	NM_174907	FLJ10213	NM_018029	[5]	YES
Cluster327	RAD1	NM_133377	BXDC2 (BRIX)	NM_018321	[52]	YES
Cluster328	TFB1M	NM_016020	CLDN20	NM_001001346	[2]	YES
Cluster330	OCLM	NM_022375	C1orf27	NM_017847	[53]	YES
Cluster334	SYN3	NM_003490	TIMP3	NM_000362	[5]	YES
Cluster335	PARK2	NM_004562	PACRG	NM_152410.1	[54]	YES
Cluster336	WFDC13	NM_172005	WFDC10B	NM_172006	[2,8]	YES
Cluster337	DND1	NM_194249	WDR55	NM_017706	[2,8]	YES
Cluster338	LR8	NM_014020	HCA112	NM_018487	[2,13]	YES
Cluster339	ATF5	NM_012068	IL4I1	NM_172374	[2]	YES
Cluster342	FLJ21125	NM_024627	GNB1L	NM_053004	[55]	YES
Cluster343	RAD54L	NM_003579	MUF1	NM_006369	[12]	YES
Cluster344	AKT3	NM_181690	SDCCAG8	NM_006642	[8]	YES
Cluster345	FAM13C1	NM_198215	PHYHIPL	NM_032439	[8]	YES
Cluster346	STRN4	NM_013403	FKRP	NM_024301	[2]	YES
Cluster348	DREV	NM_016025	IGSF6	NM_005849	[2,56]	YES
Cluster349	ANGPTL1	NM_004673	RALGPS2	NM_152663	[2]	YES
Cluster350	YPEL1	NM_013313	PPIL2	NM_148176	[8]	YES
Cluster351	HNRPH3	NM_012207	RUFY2	NM_017987	[3,8]	YES
Cluster352	SLC5A3	NM_006933	MRPS6	NM_032476	[57]	YES
Cluster353	CHAD	NM_001267	FLJ20920	NM_025149	[2]	YES
Cluster354	PPT2	NM_138934	AGPAT1	NM_032741,	[12]	YES
Cluster355	TMOD1	NM_003275	C9orf97	NM_139246	[2,8]	YES
Cluster356	ADCK5	NM_174922	CPSF1	NM_013291	[2]	YES
Cluster358	LIN7B	NM_022165	FLJ10490	NM_018111	[12]	YES
Cluster359	CCNE2	NM_004702	FLJ20530	NM_017864	[12]	YES
Cluster361	CHRNE	NM_000080	MINK	NM_015716	[58]	YES
Cluster363	MKRN2	NM_014160	RAF1	NM_002880	[59]	YES
Cluster365	SSB	NM_003142	HSPC133 (METTL5)	NM_014168	[2,11,12]	YES
Cluster367	RBM15B	NM_013286	VprBP	NM_014703	[8]	YES
Cluster369	GABPA	NM_002040	ATP5J	NM_001003696	[2]	YES
Cluster370	FYCO1	NM_024513	CXCR6	NM_006564	[2,60]	YES
Cluster371	MAB21L2	NM_006439	LRBA	NM_006726	[5]	YES
Cluster372	GRINL1A	NM_015532	Gcom1	NM_152451	[61]	YES
Cluster373	CORO7	NM_024535	SLITL2	NM_138440	[5]	YES
Cluster375	SAS	NM_005981	CDK4	NM_000075	[2]	YES
Cluster376	FLJ12442	NM_022908	STAB1	NM_015136	[2,8,9]	YES
Cluster377	RANGNRF	NM_016492	FLJ40217	NM_201520	[3]	YES
Cluster378	ARHGAP6	NM_001174	AMELX	NM_001142	[62]	YES
Cluster379	ADCY3	NM_004036	MGC11266	NM_024322	[12]	YES
Cluster380	FLJ20641	NM_017915	PMCH	NM_002674	[2]	YES
Cluster381	PIGH	NM_004569	PLEKHH1	NM_020715	[2,28]	YES
Cluster382	CIRBP	NM_001280	C19orf23	NM_152480	[2,8,9]	YES
Cluster385	HTATIP	NM_006388	AYP1	NM_032193	[8]	YES
Cluster386	MGC11102	NM_032325	BANF1	NM_003860	[2,8,9]	YES
Cluster387	FTH1	NM_002032	VMD2	NM_004183	[63]	YES
Cluster388	MGC4655	NM_033309	Lin10	NM_025187	[2,8]	YES
Cluster389	FLJ46026	NM_207458	raptor	NM_020761	[8]	YES
Cluster390	TNXB	NM_019105	CYP21A2	NM_000500	[2,8]	YES
Cluster391	ZCSL3	NM_181706	FLJ25059	NM_144981	[8]	YES
Cluster392	TNFRSF6B	NM_032945	RTEL1	NM_032957	[64]	YES
Cluster393	FLJ37953	NM_152382	FLJ22555	NM_024520	[2,8,9]	YES
Cluster394	TRIM52	NM_032765	FLJ23053	NM_022907	[2,3]	YES
Cluster395	C20orf24	NM_018840	SLA2	NM_032214	[2]	YES
Cluster396	ENPP3	NM_005021	OR2A4	NM_030908	[2]	YES
Cluster397	MCCD1	NM_001011700	BAT1	NM_004640	[65]	YES
Cluster398	MGC24381	NM_001001410	BAIAP3	NM_003933	[2,3]	YES
Cluster399	POLR2I	NM_006233	CKAP1	NM_001281	[2]	YES
Cluster400	ILK	NM_004517	TAF10	NM_006284	[66]	YES
Cluster402	COQ6	NM_182480	C14orf44	NM_152445	[8]	YES
Cluster403	BCL2L12	NM_138639	IRF3	NM_001571	[2,8,9]	YES
Cluster404	LHCGR	NM_000233	ALF	NM_172196	[2]	YES
Cluster405	VRK2	NM_006296	FANCL	NM_018062	[2,8]	YES
Cluster406	CGREF1	NM_006569	KHK	NM_000221	[8,28]	YES
Cluster407	ZNF3	NM_017715	ZNF38	NM_145914	[2,13]	YES
Cluster408	ACTR6	NM_022496	DEPDC4	NM_152317	[2]	YES
Cluster411	HOXC5	NM_018953	HOXC4	NM_014620	[67]	YES
Cluster412	SLC26A10	NM_133489	GALGT	NM_001478	[2]	YES
Cluster413	UCN	NM_003353	TRIM54	NM_032546	[8,28]	YES
Cluster414	C6orf59	NM_024929	AGPAT4	NM_020133	[5]	YES
Cluster415	UBAP1	NM_016525	C9orf48	NM_194313	[8,28]	YES
Cluster416	RS1	NM_000330	CDKL5	NM_003159	[2]	YES
Cluster417	MUC15	NM_145650	TMEM16C	NM_031418	[2]	YES
Cluster418	LOC147965	NM_174905	RASGRP4	NM_052949	[2]	YES
Cluster419	AGBL4	NM_032785	FLJ11588	NM_024603	[5]	YES
Cluster421	MGC11134	NM_031472	URP2	NM_031471	[2,12]	YES
Cluster422	THRA	NM_003250	NR1D1	NM_021724	[2,68,69]	YES
Cluster424	TOR1AIP2	NM_145034	IFRG15	NM_022347	[5]	YES
Cluster425	HMG2 like	NM_145205	CSMD2	NM_052896	[5]	YES
Cluster429	CDC42SE1	NM_020239	FLJ20519	NM_017860	[12]	YES
Cluster431	ATP2A1	NM_004320	RABEP2	NM_024816	[8]	YES
Cluster432	MYH11	NM_002474	NDE1	NM_017668	[2]	YES
Cluster435	JTB	NM_006694	CREB3L4	NM_130898	[8,28]	YES
Cluster436	SSTK-IP	NM_144627	CCT3	NM_001008800	[9]	YES
Cluster437	DNMT3A	NM_175630	DNMT3A	NM_175629	[70]	YES
Cluster438	C9orf114	NM_016390	ENDOG	NM_004435	[2,8]	YES
Cluster439	IDUA	NM_000203	SLC26A1	NM_134425	[2]	YES
Cluster440	UBPH	NM_019116	KIAA1970	NM_133451	[2,8,9]	YES
Cluster441	PPM1E	NM_014906	TRIM37	NM_001005207	[8]	YES
Cluster442	TSPYL6	NM_001003937	ACYP2	NM_138448	[5]	YES
Cluster444	LGICZ	NM_180990	EXOC7	NM_015219	[8]	YES
Cluster445	VAMP1	NM_016830	TAPBPL	NM_018009	[8]	YES
Cluster447	DNAJB7	NM_145174	LOC63929	NM_022098	[2]	YES
Cluster448	GTF2F2	NM_004128	KCTD4	NM_198404	[5]	YES
Cluster449	NBEA	NM_015678	MAB21L1	NM_005584	[2,71]	YES
Cluster450	MGC26647	NM_152706	FLJ32110	NM_181646	[13]	YES
Cluster451	LOC401565	NM_001001710	TUBB2	NM_006088	[3]	YES
Cluster452	PUSL1	NM_153339	RC68	NM_032179	[2]	YES
Cluster453	SOX15	NM_006942	MPDU1	NM_004870	[2,28]	YES
Cluster455	PRO1855	NM_018509	EME1	NM_152463	[2,8]	YES
Cluster456	MGC48595	NM_203309	C14orf169	NM_024644	[8]	YES
Cluster457	COG1	NM_018714	FLJ14775	NM_032837	[2,3]	YES
Cluster458	THAP3	NM_138350	DNAJC11	NM_018198	[8]	YES
Cluster459	C16orf24	NM_023933	FLJ34512	NM_173476	[2]	YES
Cluster460	GPR62	NM_080865	PCBP4	NM_033008	[2]	YES
Cluster461	SLC20A2	NM_006749	LOC114926	NM_138436	[2,8,9]	YES
Cluster462	HNRPAB	NM_031266	MGC15875	NM_032921	[2]	YES
Cluster463	GBA2	NM_020944	CREB3	NM_006368	[2,8]	YES
Cluster466	MASK-BP3	NM_020690	EIF4EBP3	NM_003732	[72]	YES
Cluster468	C9orf100	NM_032818	MGC31967	NM_174923	[2,8]	YES
Cluster471	SLC22A18	NM_183233	SLC22A1LS	NM_007105	[2,8]	YES
Cluster472	GNL1	NM_005275	PRR3	NM_025263	[2,8,9]	YES
Cluster473	TMPRSS9	NM_182973	TIMM13	NM_012458	[8]	YES
Cluster474	MGC5987	NM_138476	CHMP4A	NM_014169	[2]	YES
Cluster476	SQSTM1	NM_003900	LOC51149	NM_016175	[2]	YES
Cluster478	LRRC19	NM_022901	CCDC2	NM_025103	[2]	YES
Cluster479	FRAP1	NM_004958	ANGPTL7	NM_021146	[2]	YES
Cluster480	STRN3	NM_014574	AP4S1	NM_007077	[2,8,9]	YES
Cluster481	KLHL2	NM_007246	FLJ38482	NM_152681	[2,8,9]	YES
Cluster483	TCP1	NM_001008897	ACAT2	NM_005891	[2,8,73]
YES
Cluster482	FLJ20580	NM_017887	CPT2	NM_000098	[12]	YES
Cluster484	UBE1	NM_153280	INE1	NM_003669	[5]	YES
Cluster485	LEPR	NM_002303	LEPROT	NM_017526	[74]	YES
Cluster486	H2BFS	NM_017445	HSF2BP	NM_007031	[5]	YES
Cluster487	CNOT3	NM_014516	LENG1	NM_024316	[2]	YES
Cluster488	PAIP2	NM_016480	SLC23A1	NM_152685	[2]	YES
Cluster489	GRIA3 isoform 3	NM_181894	GRIA3 isoform FLOP	NM_000828	[75]	YES
Cluster490	BRF2	NM_018310	GPR124	NM_032777	[2,8]	YES
Cluster491	APG4D	NM_032885	FLJ12949	NM_023008	[3]	YES
Cluster492	NUDT5	NM_014142	C10orf7	NM_006023	[8,28]
YES
Cluster493	C16orf55	NM_153025	PCOLN3	NM_002768	[2,8,9]	YES
Cluster494	RASSF4	NM_032023	C10orf10	NM_007021	[2]	YES
Cluster496	PEX13	NM_002618	FLJ32312	NM_144709	[2,8,9]	YES
Cluster498	SLC5A2	NM_003041	FLJ13868	NM_022744	[2,12]	YES
Cluster499	MRPL43	NM_176792	SEMA4G	NM_017893	[2]	YES
Cluster500	IAPP	NM_000415	SLCO1A2	NM_134431	[2]	YES
Cluster501	RBBP4	NM_005610	SYNC1	NM_030786	[2,3,8]
YES
Cluster502	RAG2	NM_000536	LOC119710	NM_138787	[2]	YES
Cluster503	FLJ11000	NM_018295	MGC5242	NM_024033	[12,13]
YES
Cluster505	ESRRA	NM_004451	HSPC152	NM_016404	[2,8]	YES
Cluster506	MYLK transcript 7 (telokin)	NM_053031	MYLK transcript variant 1	NM_053025	[76]	YES
Cluster507	PIK4CA	NM_058004	SERPIND1	NM_000185	[2,77]	YES
Cluster509	EGLF9	NM_206539	ABCC10	NM_033450	[2]	YES
Cluster511	SHMT2	NM_005412	LOC56901	NM_020142	[2]	YES
Cluster512	GPR21	NM_005294	RABGAP1	NM_012197	[5]	YES
Cluster513	FLJ22028	NM_024854	RECQL	NM_002907	[2]	YES
Cluster514	C7orf29	NM_138434	MGC3036	NM_023942	[13]	YES
Cluster515	POLR2B	NM_000938	IGFBP7	NM_001553	[12]	YES
Cluster516	GLIPR1	NM_006851	HRB2	NM_007043	[8]	YES
Cluster517	CRMP1	NM_001313	EVC	NM_014556	[2,8]	YES
Cluster518	GLT8D1	NM_001010983	GNL3	NM_206825	[2]	YES
Cluster519	MGC2198	NM_138820	HSPC111	NM_016391	[2,8,9]	YES
Cluster521	STK19	NM_004197	DOM3Z	NM_005510	[2,12]	YES
Cluster522	PREB	NM_013388	ABHD1	NM_032604	[2,8]	YES
Cluster523	CHTF18	NM_022092	GNG13	NM_016541	[2]	YES
Cluster524	FMNL3	NM_175736	HYPC	NM_012272	[8]	YES
Cluster525	GAS8	NM_001481	C16orf3	NM_001214	[78]	YES
Cluster526	HABP2	NM_004132	NRAP	NM_006175	[2,8]	YES
Cluster527	RNF39	NM_170770	PPP1R11	NM_021959	[12]	YES
Cluster528	FLJ38608	NM_153215	IFRD2	NM_006764	[2,8]	YES
Cluster530	C6orf114	NM_033069	GFOD1	NM_018988	[5]	YES
Cluster531	C5orf16	NM_173828	FCHSD1	NM_033449	[2]	YES
Cluster532	NCR3	NM_147130	LST1	NM_007161	[79]	YES
Cluster533	HYLS1	NM_145014	PUS3	NM_031307	[2]	YES
Cluster534	CHMP1B	NM_020412	GNAL	NM_182978	[80]	YES
Cluster536	FLJ10287	NM_019083	MGC14816	NM_144620	[2,8]	YES
Cluster537	FLJ10534	NM_018128	SRR	NM_021947	[2,12]	YES
Cluster539	S100G	NM_004057	CTPS2	NM_019857	[2]	YES
Cluster540	MYO1E	NM_004998	LDHAL6B	NM_033195	[2]	YES
Cluster541	LY86	NM_004271	FLJ33708	NM_173675	[2]	YES
Cluster544	PAX3	NM_181457	FLJ32447	NM_153038	[2,8,9]	YES
Cluster546	LOC283849	NM_178516	NOL3	NM_003946	[8]	YES
Cluster547	KLRC4	NM_013431	KLRK1	NM_007360	[81,82]	YES
Cluster548	DKFZP564C186	NM_015658	SAMD11	NM_152486	[2]	YES
Cluster549	FLJ12770	NM_032174	NR1I3	NM_005122	[2,8]	YES
Cluster550	AD-003	NM_014064	ASB6	NM_017873	[8]	YES
Cluster552	T1	NM_031466	C8orf17	NM_020237	[2]	YES
Cluster553	GALNT4	NM_003774	WDR51B	NM_172240	[5]	YES
Cluster554	FLJ21075	NM_025031	PKD1L1	NM_138295	[2]	YES
Cluster555	CHPT1	NM_020244	SYCP3	NM_153694	[2,8]	YES
Cluster556	COL10A1	NM_000493	NT5C2L1	NM_152729	[2]	YES
Cluster557	POMT1	NM_007171	UCK1	NM_031432	[2]	YES
Cluster558	GFM2	NM_032380	HEXB	NM_000521	[2,8]	YES
Cluster559	C20orf132	NM_152503	RPN2	NM_002951	[2,8,9]	YES
Cluster560	PGS1	NM_024419	DNAH17	NM_003727	[2]	YES
Cluster562	C20orf144	NM_080825	APBA2BP	NM_031231	[2]	YES
Cluster565	RABGAP1L	NM_014857	GPR52	NM_005684	[5]	YES
Cluster566	COX11	NM_004375	TOM1LI	NM_005486	[2,8]	YES
Cluster567	GTF3A	NM_002097	MTIF3	NM_152912	[2]	YES
Cluster568	CHRM5	NM_012125	AVEN	NM_020371	[2]	YES
Cluster569	G10	NM_003910	PTCD1	NM_015545	[12,13]	YES
Cluster570	FLJ25438	NM_144696	NPHS2	NM_014625	[2]	YES
Cluster571	GA17	NM_006360	LOC493860	NM_001008391	[8]	YES
Cluster572	HAS3	NM_138612	DERPC	NM_017804	[2]	YES
Cluster573	PLSCR3	NM_020360	TNK1	NM_003985	[2,28]	YES
Cluster574	CABP7	NM_182527	U11/U12 snRNP (ZMAT5)	NM_001003692	[8]	YES
Cluster575	PDIA6	NM_005742	ATP6V1C2	NM_144583	[2]	YES
Cluster576	SMP1	NM_014313	RHCE	NM_020485	[2]	YES
Cluster577	LRP2BP	NM_018409	SNX25	NM_031953	[8]	YES
Cluster578	PCBD2	NM_032151	CATSPER3	NM_178019	[83]	YES
Cluster579	PPP3R2	NM_147180	GRIN3A	NM_133445	[5]	YES
Cluster580	BCCIP	NM_016567	DDX32	NM_018180	[84]	YES
Cluster581	MRPL49	NM_004927	SYVN1	NM_172230	[2]	YES
Cluster583	CARM1	NM_199141	MGC3262	NM_024029	[8]	YES
Cluster584	Gm83	NM_015420	MFTC	NM_030780	[8]	YES
Cluster585	ZP3	NM_007155	SRCRB4D	NM_080744	[8]	YES
Cluster588	HERC3	NM_014606	NAP1L5	NM_153757	[2]	YES
Cluster589	LRRTM2	NM_015564	CTNNA1	NM_001903	[2,26]	YES
Cluster591	LRCH2	NM_020871	FLJ40249	NM_152425	[5]	YES
Cluster592	FLJ10036	NM_017975	KLPH	NM_207338	[8]	YES
Cluster597	TRIP3	NM_004773	MYOHD1	NM_025109	[2,8]	YES
Cluster598	TPSG1	NM_012467	CACNA1H	NM_021098	[85]	YES
Cluster600	METTL3	NM_019852	C14orf92	NM_014828	[2]	YES
Cluster601	TDGF1	NM_003212	LRRC2	NM_024750	[2]	YES
Cluster602	FBXO2	NM_012168	FBXO44	NM_183412	[8]	YES
Cluster604	PIGC	NM_002642	C1orf105	NM_139240	[2]	YES
Cluster607	ASK	NM_006716	MCFP	NM_018843	[2,12,13]	YES
Cluster608	APPL	NM_012096	ASB14	NM_130387	[2,8]	YES
Cluster609	TIMM8B	NM_012459	FLJ10726	NM_018195	[2]	YES
Cluster610	MRPS2	NM_016034	C9orf116	NM_144654	[2,28]	YES
Cluster612	SEC5L1	NM_018303	HUS1B	NM_148959	[5]	YES
Cluster613	WDR3	NM_006784	PF6	NM_206996	[2]	YES
Cluster614	PIP5K1B	NM_003558	C9orf42	NM_138333	[5]	YES
Cluster615	PIGF	NM_002643	RHOQ	NM_012249	[8,28]	YES
Cluster617	PTE1	NM_005469	C20orf161	NM_033421	[2]	YES
Cluster619	APC2	NM_005883	C19orf25	NM_152482	[2,8]	YES
Cluster620	F2RL3	NM_003950	CPAMD8	NM_015692	[2,8]	YES
Cluster621	AHRR	NM_020731	PDCD6	NM_013232	[5]	YES
Cluster622	STARD5	NM_030574	IL16	NM_172217	[8]	YES
Cluster623	TG	NM_003235	SLA	NM_006748	[2,86]	YES
Cluster624	DCDC2	NM_016356	KAAG1	NM_181337	[87]	YES
Cluster626	FLJ12592	NM_032169	CCRL1	NM_016557	[2]	YES
Cluster627	COPA	NM_004371	NCSTN	NM_015331	[2,8,9]	YES
Cluster629	PMCHL1	NM_031887	CDH12	NM_004061	[2]	YES
Cluster631	MCPH1	NM_024596	ANGPT2	NM_001147	[2]	YES
Cluster632	DTX3L	NM_138287	PARP9	NM_031458	[2,8,9]	YES
Cluster633	HT001	NM_014065	ATP2C1	NM_001001485	[12]	YES
Cluster634	GPR154	NM_207173	AAA1	NM_207288	[88]	YES
Cluster635	LOC388886	NM_207644	GGT1	NM_013430	[5]	YES
Cluster637	MGC45866	NM_152259	KIF7	NM_198525	[8]	YES
Cluster638	SPATA1	NM_022354	GNG5	NM_005274	[2,9]	YES
Cluster640	FLJ20481	NM_017839	CAPNS2	NM_032330	[5]	YES
Cluster641	ARTS1	NM_016442	CAST	NM_001750	[2,12]	YES
Cluster642	DMTF1	NM_021145	MGC4175 (C7orf23)	NM_024315	[12,13]	YES
Cluster643	CTNNA2	NM_004389	LRRTM1	NM_178839	[26]	YES
Cluster644	PHKG1	NM_006213	SUMF2	NM_015411	[8]	YES
Cluster645	SUMO4	NM_001002255	MAP3K7IP2	NM_015093	[89,90]	YES
Cluster646	TRAP1	NM_016292	DNASE1	NM_005223	[2,8]	YES
Cluster647	PSMD1	NM_002807	HTR2B	NM_000867	[2]	YES
Cluster649	CASKIN1	NM_020764	TRAF7 (RFWD1)	NM_206835	[2]	YES
Cluster651	MLX	NM_198205	TBPIP	NM_013290	[2]	YES
Cluster652	LIMS2	NM_017980	GPR17	NM_005291	[2]	YES
Cluster653	FLJ21127	NM_024549	MGC15619	NM_032369	[2,8]	YES
Cluster655	SGCA	NM_000023	HILS1	NM_194072	[2]	YES
Cluster656	SB153	NM_201400	ALG1	NM_019109	[8]	YES
Cluster657	NTAN1	NM_173474	KIAA0251	NM_015027	[8]	YES
Cluster658	TPR	NM_003292	PRG4	NM_005807	[2,8]	YES
Cluster659	FLJ40126	NM_173599	SLC2A13	NM_052885	[2,8]	YES
Cluster660	TNFRSF10B	NM_003842	RHOBTB2	NM_015178	[2]	YES
Cluster661	LRIG1	NM_015541	SLC25A26	NM_173471	[2]	YES
Cluster662	LNX	NM_032622	FIP1L1	NM_030917	[2,8]	YES
1	REC8L1	NM_005132	IPO4	NM_024658	[12]	NO
False Neg	NUP62	NM_012346	ATF5	NM_012068	[2,12]	NO
False Neg	MASK-BP3	NM_020690	ANKHD1	NM_017747, NM_017978, NM_024668	[72]	NO
False Neg	CDKN2A (INK4a)	NM_000077	ARF	NM_058195	[91]	NO
1	EPHX1	NM_000120	TMEM63A	NM_014698	[2]	NO
3	TRNT1	NM_016000	CRBN	NM_016302	[2]	NO
3	C14orf142	NM_032490	C14orf130	NM_175748, NM_018108	[2]	NO
False Neg	ZIM2	NM_015363	PEG3	NM_006210	[92]	NO
2	CHRNA3	AJ584707-9	CHRNA5	NM_000745	[93]	NO
1	NPY1R	L47167-9	NPY5R	NM_006174	[94]	NO
1	WIPI49	NM_017983	KIAA1001	NM_014960	[2,12]	NO
1	TK2	NM_004614	FLJ20006	NM_017618	[2,12]	NO
1	PRO1257	NM_018578	FMO1	NM_002021	[2]	NO
1	KDELR2	NM_006854	FLJ20306	NM_017756	[2,12]	NO
1	MADH1(SMAD1)	NM_005900	FLJ13262	NM_024914	[12]	NO
1	LRMP	NM_006152	PRO1438	NM_018600	[12]	NO
1	H2AFY	NM_004893	FLJ23312	NM_024752	[12]	NO
1	FMO1	NM_002021	PRO1257	NM_018578	[2]	NO
1	KIAA0467	NM_024547	HT036	NM_031207	[2]	NO
1	GCC185	NM_014635	MGC10701	NM_032658	[2]	NO
1	DKFZp667G2110	NM_153605	MINA53	NM_032778	[2]	NO
1	FLJ31715	NM_152532	GOLGA4	NM_002078	[2]	NO
1	MGC12679	NM_032733	HIP2	NM_005339	[2]	NO
1	FLJ13262	NM_024914	MADH1	NM_005900	[2]	NO
1	FLJ12787	NM_032175	PRO1942	NM_018610	[2]	NO
1	MGC20741	NM_018561	PRO2831	NM_018540	[2]	NO
1	MGC33662	NM_152629	MGC16153	NM_032764	[2]	NO
1	FLJ30567	NM_145022	ZNF22	NM_006963	[2]	NO
1	RIG	NM_006394	DKK3	NM_013253, NM_015881	[2]	NO
1	C11orf21	NM_014144	PHEMX	NM_139022, NM_139023, NM_005705, NM_139024	[2]	NO
1	CSE-C	NM_170601, NM_018978	SPA17	NM_017425	[2]	NO
1	LOC283458	NM_176827	RPLP0	NM_001002, NM_053275	[2]	NO
1	LOC283458	NM_176827	PXN	NM_002859	[2]	NO
1	MBNL2	NM_005757, NM_144778	PRO2032	NM_018615	[2]	NO
1	G30	NM_172368	G72	NM_172370	[2]	NO
1	CG018	NM_052818	PRO0297	NM_014081	[2]	NO
1	MGC3771	NM_030970	ZNF205	NM_003456	[2]	NO
1	GRIK1	NM_175611, NM_000830	C21orf41	NM_138332	[2]	NO
1	MCM3APAS	NM_018118	MCM3AP	NM_003906	[2]	NO
1	C21orf85	NM_153753	MCM3AP	NM_003906	[2]	NO
1	FLJ38628	NM_152267	AGTRL2	NM_005162	[2]	NO
1	dJ222E13.1	NM_014509	dJ222E13.2	NM_170698	[2]	NO
1	HSFY	NM_152584, NM_033108	TTTY9	NM_031927	[2]	NO
1	TCFL4	NM_170607, NM_013383, NM_170608	HUMGT198A	NM_013290, NM_016556	[2]	NO
1	LOC51161	NM_016210	HEMK	NM_016173	[2]	NO
1	PPIL1	NM_016059	FLJ25357	NM_152734	[2]	NO
1	FLJ30845	NM_152732	MRPS18A	NM_018135	[2]	NO
1	CGI-43	NM_015622	LOC222967	NM_173565	[2]	NO
1	BSCL2	NM_032667	GNG3	NM_012202	[2]	NO
1	C2F	NM_006331	C3F	NM_005768	[2]	NO
1	THTPA	NM_024328	AP1G2	NM_080545, NM_003917	[2]	NO
1	KIAA1001	NM_014960	FLJ10055	NM_017983	[2]	NO
1	CLST11240	NM_016438	U5116KD	NM_004247	[2]	NO
1	CHEK2	NM_145862 ,NM_007194	HSC20	NM_172002	[2]	NO
2	FLJ23476	NM_024640	LOC127687	XM_059173	[2]	NO
2	LOC149149	XM_097598	LOC90719	XM_033704	[2]	NO
2	EFNA4	NM_005227	LOC339402	XM_294933	[2]	NO
2	ASH1	NM_018489	LOC284619	XM_211556	[2]	NO
2	YAP	NM_139118, NM_139121, NM_139119, NM_139120, NM_018253	LOC92299	XM_044075	[2]	NO
2	BLAME	NM_020125	LOC284677	XM_211590	[2]	NO
2	LOC149300	XM_086491	LOC149297	XM_097622	[2]	NO
2	NHLH2	NM_005599	LOC284473	XM_211474	[2]	NO
2	WDR3	NM_006784	FLJ34497	XM_117198	[2]	NO
2	LOC343481	XM_291598	LOC285765	XM_212020	[2]	NO
2	LOC149566	XM_097670	LOC200197	XM_114148	[2]	NO
2	KIAA0806	NM_014813	LOC284471	XM_209225	[2]	NO
2	FCGR1A	NM_000566	LOC348371	XM_300722	[2]	NO
2	LOC348522	XM_300774	LOC350896	XM_303255	[2]	NO
2	PRKCZ	NM_002744	LOC199990	XM_114083	[2]	NO
2	LOC348531	XM_302815	LOC348532	XM_302818	[2]	NO
2	LOC285103	XM_211766	DKFZp434E2321	XM_038298	[2]	NO
2	CACNB4	NM_000726	LOC348741	XM_302866	[2]	NO
2	ZAK	NM_133646, NM_016653	LOC339751	XM_295053	[2]	NO
2	LOC151274	XM_087153	LOC285134	XM_211776	[2]	NO
2	KIAA1034	XM_031223	LOC285169	XM_211797	[2]	NO
2	LOC285189	XM_208297	LOC150821	XM_016176	[2]	NO
2	SLC3A1	NM_000341	KIAA0436	XM_010822	[2]	NO
2	KIAA0903	NM_015252	LOC348692	XM_302858	[2]	NO
2	PLGL	NM_002665	LOC339749	XM_290997	[2]	NO
2	LOC95803	XM_047816	LOC150763	XM_086996	[2]	NO
2	STARD7	NM_139267, NM_020151	LOC285033	XM_211739	[2]	NO
2	RANBP2L1	NM_032260, NM_005054	LOC344138	XM_292941	[2]	NO
2	FLJ31331	NM_152530	LOC348808	XM_302893	[2]	NO
2	KPNA4	NM_002268	LOC90133	XM_029323	[2]	NO
2	LOC220753	XM_167549	KIAA1719	XM_042936	[2]	NO
2	DKFZp761I1011	XM_039929.8	LOC339932	XM_295102	[2]	NO
2	FLJ12442	NM_022908	LOC285395	XM_211875	[2]	NO
2	LOC339879	XM_291054	LOC93320	XM_050534	[2]	NO
2	LOC285465	XM_209622	LOC202934	XM_117486	[2]	NO
2	LOC202024	XM_114422	LOC285544	XM_209655	[2]	NO
2	FLJ39653	NM_152684	LOC285551	XM_211935	[2]	NO
2	LOC113612	XM_054492	LOC153077	XM_098307	[2]	NO
2	PRDM5	NM_018699	LOC348855	XM_302906	[2]	NO
2	HSHIN1	NM_017493	LOC285421	XM_211891	[2]	NO
2	DKFZp434L142	NM_016613	LOC285505	XM_211920	[2]	NO
2	LOC351686	XM_305049	LOC351687	XM_302124	[2]	NO
2	LOC285438	XM_209613	LOC285439	XM_209611	[2]	NO
2	LOC348925	XM_300878	LOC348926	XM_300879	[2]	NO
2	GOLPH3	NM_022130	LOC153546	XM_087706	[2]	NO
2	KIAA0888	XM_032571	LOC285710	XM_211989	[2]	NO
2	SNCAIP	NM_005460	MGC32805	XM_291114	[2]	NO
2	C5orf5	NM_016603	LOC202047	XM_117354	[2]	NO
2	LOC340089	XM_291144	LOC348994	XM_302936	[2]	NO
2	LOC340170	XM_291160	LOC285786	XM_208349	[2]	NO
2	LOC90632	XM_033067	LOC285799	XM_209764	[2]	NO
2	LOC285804	XM_212029	LOC285805	XM_212027	[2]	NO
2	LOC285768	XM_212017	LOC285769	XM_209755	[2]	NO
2	PMS2L8	NM_005394	LOC349094	XM_300945	[2]	NO
2	LOC349097	XM_300940	LOC349098	XM_300943	[2]	NO
2	LOC285922	XM_209822	KIAA1856	XM_166549	[2]	NO
2	HOXA3	NM_153631, NM_030661, NM_153632	LOC285943	XM_212093	[2]	NO
2	HOXA6	NM_024014	LOC285944	XM_212080	[2]	NO
2	LOC254953	XM_170621	LOC255031	XM_173187	[2]	NO
2	FLJ10842	NM_018238	LOC254719	XM_171166	[2]	NO
2	LOC349136	XM_300958	LOC340317	XM_295202	[2]	NO
2	STAG3	NM_012447, NM_024070	LOC349150	XM_300961	[2]	NO
2	TRIP6	NM_003302	LOC285996	XM_212128	[2]	NO
2	PMPCB	NM_004279	ZRF1	XM_168590	[2]	NO
2	FLJ11785	NM_021930	LOC125129	XM_058897	[2]	NO
2	CPA5	NM_080385	LOC286019	XM_212129	[2]	NO
2	MEST	NM_177524, NM_177525, NM_002402	COPG2	XM_088102	[2]	NO
2	ATP6V0A4	NM_130840, NM_020632, NM_130841	LOC155006	XM_088117	[2]	NO
2	KIAA1549	XM_045127	LOC286026	XM_212119	[2]	NO
2	PMS2L1	XM_290388	LOC349081	XM_300935	[2]	NO
2	LOC286054	XM_210816	LOC286055	XM_210815	[2]	NO
2	LOC90990	NM_145754	LOC286099	XM_209898	[2]	NO
2	E2F5	NM_001951	LOC137781	XM_059921	[2]	NO
2	KIAA0375	XM_048462	LOC138729	XM_072554	[2]	NO
2	LOC349351	XM_028319	LOC340504	XM_295260	[2]	NO
2	DKFZP762N2316	XM_040560	LOC340512	XM_295262	[2]	NO
2	LOC352750	XM_305907	LOC352751	XM_305908	[2]	NO
2	LOC286207	XM_209941	LOC138428	XM_059972	[2]	NO
2	KIAA1094	NM_014908	KIAA0169	XM_052725	[2]	NO
2	MRPS2	NM_016034	LOC157923	XM_088422	[2]	NO
2	MGC4276	NM_030940	LOC92228	XM_043731	[2]	NO
2	KIAA1796	XM_166146	FAM13C1	XM_166142	[2]	NO
2	LOC220930	XM_167624	LOC257332	XM_172835	[2]	NO
2	LOC92170	NM_138384	LOC338543	XM_294649	[2]	NO
2	FLJ10895	NM_019084	LOC282987	XM_210845	[2]	NO
2	C10orf6	NM_018121, NM_144592	LOC143286	XM_096412	[2]	NO
2	LOC283028	XM_210862	LOC283029	XM_210856	[2]	NO
2	MGC35403	NM_153256	LOC219731	XM_167596	[2]	NO
2	LOC283262	XM_210952	LOC347872	XM_300552	[2]	NO
2	EIF4G2	NM_001418	LOC144017	XM_096520	[2]	NO
2	BLR1	NM_001716, NM_032966	LOC283148	XM_210918	[2]	NO
2	C11orf11	NM_006133	DKFZP434K028	XM_167745	[2]	NO
2	MGC13045	NM_032344	LOC338690	XM_290518	[2]	NO
2	ZFPL1	NM_006782	LOC143724	XM_096488	[2]	NO
2	LOC283137	XM_208518	LOC219917	XM_166194	[2]	NO
2	KIAA1991	XM_171476	FLJ00225	XM_084552	[2]	NO
2	MGC35138	NM_173573	DKFZp761L1518	XM_294685	[2]	NO
2	FLJ10408	NM_018088	LOC283323	XM_210973	[2]	NO
2	TBX5	NM_080717, NM_000192, NM_080718	LOC255480	XM_172895	[2]	NO
2	SLC25A15	NM_014252	LOC283507	XM_211075	[2]	NO
2	LOC253512	XM_170736	LOC338852	XM_294733	[2]	NO
2	FLJ13639	NM_024705	LOC220110	XM_167882	[2]	NO
2	ACINUS	NM_014977	LOC255971	XM_172907	[2]	NO
2	ACINUS	NM_014977	LOC255971	XM_172907	[2]	NO
2	HSPC134	NM_014169	LOC338899	XM_294740	[2]	NO
2	C14orf100	NM_016475	C14orf38	XM_058667	[2]	NO
2	ALDH1A2	NM_170697, NM_170696, NM_003888	LOC283665	XM_211143	[2]	NO
2	FLJ20190	NM_017705	LOC145694	XM_096838	[2]	NO
2	LOC283731	XM_211184	KIAA1465	XM_027396	[2]	NO
2	KIAA1199	XM_051860	MESDC2	XM_051854	[2]	NO
2	LOC342194	XM_292412	LOC90393	XM_031411	[2]	NO
2	LOC283765	XM_211193	LOC348112	XM_302657	[2]	NO
2	LOC339561	XM_295002	LOC339023	XM_294776	[2]	NO
2	MGC35048	NM_153208	LOC283827	XM_211222	[2]	NO
2	IL21R	NM_021798	LOC283888	XM_211249	[2]	NO
2	LOC146243	XM_096956	LOC350280	XM_303959	[2]	NO
2	HSPC065	NM_014157	FLJ25339	XM_168015	[2]	NO
2	DKFZP434I216	XM_290684	LOC146212	XM_085367	[2]	NO
2	FLJ20718	NM_017939	LOC339075	XM_294801	[2]	NO
2	LOC342339	XM_296812	LOC114984	XM_054962	[2]	NO
2	LOC146562	NM_139170	KIAA0557	XM_085507	[2]	NO
2	BANP	NM_017869, NM_079837	LOC283907	XM_211255	[2]	NO
2	MAZ	NM_002383	LOC253992	XM_172953	[2]	NO
2	KIAA0296	NM_014699	LOC339105	XM_290707	[2]	NO
2	MGC13005	NM_032685	LOC284595	XM_209280	[2]	NO
2	STUB1	NM_005861	LOC339123	XM_290722	[2]	NO
2	BAIAP3	NM_003933	LOC115939	XM_057058	[2]	NO
2	CAB56184	NM_032520	LOC283950	XM_211273	[2]	NO
2	GBL	NM_022372	LOC283870	XM_208883	[2]	NO
2	FLJ13909	NM_025108	LOC339078	XM_290692	[2]	NO
2	LOC91547	XM_039093	LOC284072	XM_211319	[2]	NO
2	LOC283990	XM_211294	KIAA1753	XM_036115	[2]	NO
2	LOC283992	XM_211292	LOC283993	XM_211293	[2]	NO
2	PGS1	NM_024419	DNAH17	XM_290733	[2]	NO
2	DRG2	NM_001388	LOC147229	XM_085742	[2]	NO
2	ASB16	NM_080863	LOC339201	XM_290756	[2]	NO
2	GJC1	NM_152219	LOC284133	XM_211346	[2]	NO
2	HSD17B1	NM_000413	LOC284061	XM_211318	[2]	NO
2	LOC339272	XM_292662	LOC147009	XM_085681	[2]	NO
2	BAIAP2	NM_017451, NM_006340, NM_017450	AATK	XM_290778	[2]	NO
2	MGC17515	NM_152471	LOC339290	XM_294901	[2]	NO
2	KIAA1012	NM_014939	LOC284242	XM_211398	[2]	NO
2	LOC284411	XM_211445	LOC284412	XM_209184	[2]	NO
2	LENG8	NM_052925	LENG9	XM_059049	[2]	NO
2	HA1	XM_037574	LOC339363	XM_294918	[2]	NO
2	LOC148056	XM_097380	LOC148055	XM_086025	[2]	NO
2	MGC2641	NM_032631	KIAA1881	XM_170901	[2]	NO
2	LOC199688	XM_117115	LOC350629	XM_304260	[2]	NO
2	AKAP8	NM_005858	LOC284430	XM_211462	[2]	NO
2	MCOLN1	NM_020533	LOC147791	XM_097293	[2]	NO
2	C20orf20	NM_018270	LOC284733	XM_211611	[2]	NO
2	TCFL5	NM_006602	LOC149653	XM_097699	[2]	NO
2	SLC2A4RG	NM_020062	LOC284737	XM_211612	[2]	NO
2	FLJ39654	NM_175914	LOC149703	XM_097719	[2]	NO
2	ZFP64	NM_022088, NM_018197	LOC339580	XM_297734	[2]	NO
2	PWP2H	NM_005049	LOC284839	XM_211661	[2]	NO
2	LOC164560	XM_092868	LOC284847	XM_209381	[2]	NO
2	PPIL2	NM_014337, NM_148176, NM_148175	LOC129011	XM_059326	[2]	NO
2	LOC150248	XM_097847	LOC129039	XM_059329	[2]	NO
2	SMARCB1	NM_003073	LOC91319	XM_037686	[2]	NO
2	MIF	NM_002415	LOC284889	XM_211686	[2]	NO
2	LOC284891	XM_211683	LOC284892	XM_211673	[2]	NO
2	PITPNB	NM_012399	KIAA1648	XM_211674	[2]	NO
2	UNC84B	XM_039332	LOC351055	XM_301897	[2]	NO
2	L3MBTL2	NM_031488	LOC150356	XM_086884	[2]	NO
2	KIAA0685	NM_014678	LOC284935	XM_211701	[2]	NO
2	TIMM8A	NM_004085	LOC286540	XM_212339	[2]	NO
2	LOC148902	XM_097549	LYPLA2	NM_007260	[2]	NO
2	LOC284643	XM_209301	FLJ10244	NM_018037	[2]	NO
2	LOC149069	XM_086418	RP4-622L5	NM_019118	[2]	NO
2	LOC284495	XM_302752	S100A1	NM_006271	[2]	NO
2	DKFZP564I122	XM_032397	PRDX1	NM_002574	[2]	NO
2	LOC284506	XM_211498	SLC35A3	NM_012243	[2]	NO
2	LOC149422	XM_086527	LOC56181	NM_019557	[2]	NO
2	LOC348527	XM_300779	PRKCZ	NM_002744	[2]	NO
2	RAB3GAP	XM_040048	DKFZP434B1727	NM_032143	[2]	NO
2	DKFZP434D193	XM_114297	NEB	NM_004543	[2]	NO
2	LOC285085	XM_209463	HOXD8	NM_019558	[2]	NO
2	LOC285177	XM_209501	FN1	NM_002026, NM_054034	[2]	NO
2	LOC285181	XM_211796	PRKAG3	NM_017431	[2]	NO
2	LOC150605	XM_097927	NGEF	NM_019850	[2]	NO
2	LOC284958	XM_209426	FLJ40629	NM_152515	[2]	NO
2	LOC285129	XM_211774	BRE	NM_004899	[2]	NO
2	LOC285167	XM_211790	ACTR2	NM_005722	[2]	NO
2	FLJ39534	XM_211852	KIF9	NM_022342	[2]	NO
2	LOC285230	XM_211814	PTPN23	NM_015466	[2]	NO
2	HUMAGCGB	XM_291083	KIAA0800	NM_014703	[2]	NO
2	LOC285331	XM_209570	RAP140	NM_015224	[2]	NO
2	LOC254848	XM_173133	AFAP	NM_021638	[2]	NO
2	FLJ36331	XM_211925	FAM13A1	NM_014883	[2]	NO
2	LOC348853	XM_302907	MGC26963	NM_152621	[2]	NO
2	LOC201911	XM_117339	GAB1	NM_002039	[2]	NO
2	LOC285463	XM_211906	CTBP1	NM_001328	[2]	NO
2	LOC285664	XM_209712	MGC33648	NM_153706	[2]	NO
2	LOC285579	XM_209665	SEPP1	NM_005410	[2]	NO
2	KIAA1976	XM_030300	HK3	NM_002115	[2]	NO
2	LOC153469	XM_087681	KIAA0555	NM_014790	[2]	NO
2	LOC153349	XM_087654	TIGD6	NM_030953	[2]	NO
2	LOC340184	XM_295183	MGC12335	NM_032744	[2]	NO
2	LOC340208	XM_295187	GNMT	NM_018960	[2]	NO
2	LOC221300	XM_166322	MGC45451	NM_153711	[2]	NO
2	LOC285943	XM_212093	HOXA4	NM_002141	[2]	NO
2	KIAA0895	XM_166573	ANLN	NM_018685	[2]	NO
2	LOC346534	XM_299562	CNTNAP2	NM_014141	[2]	NO
2	LOC285999	XM_212120	FLJ20013	NM_017621	[2]	NO
2	LOC286002	XM_212132	SLC26A4	NM_000441	[2]	NO
2	LOC349155	XM_302968	IMPDH1	NM_000883	[2]	NO
2	LOC286190	XM_209932	CGI-83	NM_016027	[2]	NO
2	LOC340370	XM_295227	EEF1D	NM_001960, NM_032378	[2]	NO
2	LOC157740	XM_088375	MTMR9	NM_015458	[2]	NO
2	MGC43306	XM_291304	XPMC2H	NM_020385	[2]	NO
2	KIAA1380	XM_167633	MGC14425	NM_032903	[2]	NO
2	LOC338549	XM_294651	IDI2	NM_033261	[2]	NO
2	LOC219347	XM_167564	FLJ13263	NM_025125	[2]	NO
2	LOC196761	XM_116865	GHITM	NM_014394	[2]	NO
2	LOC347767	XM_300531	CRTAC1	NM_018058	[2]	NO
2	LOC338565	XM_294653	ADRB1	NM_000684	[2]	NO
2	LOC347872	XM_300552	MGC5306	NM_024116	[2]	NO
2	LOC114971	XM_054936	FLJ10450	NM_018095, NM_016506	[2]	NO
2	LOC347863	XM_302613	DEAF1	NM_021008	[2]	NO
2	LOC144404	XM_084852	ARHF	NM_019034	[2]	NO
2	LOC144571	XM_096630	A2M	NM_000014	[2]	NO
2	LOC347959	XM_302635	PRKAB1	NM_006253	[2]	NO
2	GCN1L1	XM_045792.8	LOC283458	NM_176827	[2]	NO
2	DKFZp434N2030	XM_037555.8	KIAA0373	NM_014684	[2]	NO
2	LOC283335	XM_210981	TENC1	NM_015319, NM_170754	[2]	NO
2	LOC283377	XM_208647	GA	NM_138566, NM_013267	[2]	NO
2	LOC338850	XM_294735	13CDNA73	NM_023037	[2]	NO
2	LOC338899	XM_294740	LOC145553	NM_138476	[2]	NO
2	KIAA0323	XM_032634	HCDI	NM_020195	[2]	NO
2	KIAA1200	XM_031054	PIGH	NM_004569	[2]	NO
2	CCNK	XM_085179	C14orf136	NM_022747	[2]	NO
2	LOC123264	XM_058693	RIS	NM_016563	[2]	NO
2	LOC145694	XM_096838	KIF23	NM_138555, NM_004856	[2]	NO
2	LOC145809	XM_096868	FLJ23168	NM_025055	[2]	NO
2	FLJ10719	XM_031328	POLG	NM_002693	[2]	NO
2	SNURF-SNRPN	XM_085186	UBE3A	NM_130839, NM_000462, NM_130838	[2]	NO
2	LOC339053	XM_290681	MGC35048	NM_153208	[2]	NO
2	KIAA1970	XM_290703	UBPH	NM_019116	[2]	NO
2	LOC146206	XM_085383		NM_022914	[2]	NO
2	LOC348180	XM_300650	KIAA0233	NM_014745	[2]	NO
2	LOC123872	XM_058742	TAF1C	NM_005679, NM_139353	[2]	NO
2	FLJ25404	XM_085433	DKFZP434I2117	NM_031478	[2]	NO
2	LOC283901	XM_208895	MGC4171	NM_024307	[2]	NO
2	LOC197342	XM_113869	SSB3	NM_080861	[2]	NO
2	LOC124976	XM_058879	MYBBP1A	NM_014520	[2]	NO
2	LOC201304	XM_113955	CXCL16	NM_022059	[2]	NO
2	LOC125150	XM_058899	FLJ20343	NM_017775	[2]	NO
2	LOC284044	XM_211310	TRPV2	NM_016113	[2]	NO
2	LOC147229	XM_085742	MYO15A	NM_016239	[2]	NO
2	LOC284145	XM_211353	FLJ20308	NM_017758	[2]	NO
2	LOC284106	XM_209004	ZNF144	NM_007144	[2]	NO
2	LOC284107	XM_211329	TEM7	NM_020405	[2]	NO
2	LOC284170	XM_211357	FLJ90524	NM_153335	[2]	NO
2	FLJ11724	XM_044426	ICAM2	NM_000873	[2]	NO
2	OVOL3	XM_086064	POLR2I	NM_006233	[2]	NO
2	LOC147895	XM_097339	NAPA	NM_003827	[2]	NO
2	LOC112703	XM_290837	LOC284361	NM_175063	[2]	NO
2	GRIN3B	XM_290850	R32184_3	NM_033420	[2]	NO
2	LOC147727	XM_085862	ILF3	NM_012218, NM_004516, NM_153464	[2]	NO
2	CARM1	XM_032719	MGC3262	NM_024029	[2]	NO
2	LOC284430	XM_211462	NAKAP95	NM_014371	[2]	NO
2	LOC147791	XM_097293	NTE	NM_006702	[2]	NO
2	LOC284745	XM_211620	ZNF335	NM_022095	[2]	NO
2	LOC92405	XM_044914	NOL5A	NM_006392	[2]	NO
2	MGC1842	XM_037797	SNRPD3	NM_004175	[2]	NO
2	KIAA1648	XM_211674	KIAA1043	NM_015281	[2]	NO
2	MIRAB13	XM_039236	C22orf23	NM_032561	[2]	NO
2	LOC348629	XM_209400	C22orf23	NM_032561	[2]	NO
2	LOC286522	XM_212331	RPL10	NM_006013	[2]	NO
2	LOC286529	XM_210090	PR48	NM_013239	[2]	NO
False Neg	ZNF493	NM_175910	LOC115648	NM_145326	[5]	NO
3	UBCE7IP5	NM_014948, NM_199415	FLJ13149	NM_021826	[5]	NO
3	NOX5	NM_024505	SPESP1	NM_145658	[5]	NO
3	RNASE4	NM_002937, NM_194431, NM_194430	ANG	NM_001145	[5]	NO
3	MGC9850	NM_152705	POLR1D	NM_015972	[5]	NO
3	RAD54B	NM_012415, NM_134434	FSBP	NM_006550	[5]	NO
3	HYAL3	NM_003549	FUS2	NM_012191	[5]	NO
2	C2orf27	NM_013310	LOC389049	XM_371569	[5]	NO
2	CYP2A7P1	NG_000008	CYP2B6	NM_000767	[5]	NO
1	CD8B1	NM_172213, NM_172102, NM_172101, NM_172099, NM_004931	LOC400965	NM_001013677	[5]	NO
1	BCAS4	NM_198799, NM_001010974	TMSL6	NM_181428	[5]	NO
1	RUNX1	NM_001001890, NM_001754	C21orf96	NM_025143	[5]	NO
1	OBSCN	NM_052843	FLJ14124	NM_024868	[5]	NO
